# Supplementary material for: Identification of a Subtype of Hepatocellular Carcinoma with Poor Prognosis Based on Expression of Genes within the Glucose Metabolic Pathway
Source: Cancers (Basel). 2019 Dec 14;11(12):2023. doi: 10.3390/cancers11122023 (PMC6966574; doi:10.3390/cancers11122023)
Supplement: Supplementary file 1 [file cancers-11-02023-s001.zip]

Archive with 6 entries (5 files):
- cancers-655104-suppl-XML/
- cancers-655104-suppl-XML/cancers-655104-Figures S1-5 and Tables S1-3.docx
- cancers-655104-suppl-XML/cancers-655104-Table S4-glucose metabolic gene used for this study.csv
- cancers-655104-suppl-XML/Cancers-655104-Table S5-DEGs for at least 2 data and sig for uni OS for at least 1 data.csv
- cancers-655104-suppl-XML/cancers-655104-Table S6-TCGA all sig gene 2FC for 2 NMF cluster comparison.xls
- cancers-655104-suppl-XML/cancers-655104-Table S7-GSE14520 2 NMF cluster comparison-sig genes.xls
