# Supplementary material for: Identification of a Subtype of Hepatocellular Carcinoma with Poor Prognosis Based on Expression of Genes within the Glucose Metabolic Pathway
Source: Cancers (Basel). 2019 Dec 14;11(12):2023. doi: 10.3390/cancers11122023 (PMC6966574; doi:10.3390/cancers11122023)
Supplement: Supplementary file 1 [file cancers-11-02023-s001.zip › cancers-655104-suppl-XML/cancers-655104-Table S4-glucose metabolic gene used for this study.csv]

pathway	hsaid	geneid	function	fullname
path:hsa00020	hsa:47	ACLY	ATP citrate lyase	ACLY; ATP citrate lyase
path:hsa00020	hsa:48	ACO1	aconitase 1	ACO1; aconitase 1
path:hsa00020	hsa:50	ACO2	aconitase 2	ACO2; aconitase 2
path:hsa00010	hsa:84532	ACSS1	acyl-CoA synthetase short chain family member 1	ACSS1; acyl-CoA synthetase short chain family member 1
path:hsa00010	hsa:55902	ACSS2	acyl-CoA synthetase short chain family member 2	ACSS2; acyl-CoA synthetase short chain family member 2
path:hsa00010	hsa:124	ADH1A	alcohol dehydrogenase 1A (class I), alpha polypeptide	ADH1A; alcohol dehydrogenase 1A (class I), alpha polypeptide
path:hsa00010	hsa:125	ADH1B	alcohol dehydrogenase 1B (class I), beta polypeptide	ADH1B; alcohol dehydrogenase 1B (class I), beta polypeptide
path:hsa00010	hsa:126	ADH1C	alcohol dehydrogenase 1C (class I), gamma polypeptide	ADH1C; alcohol dehydrogenase 1C (class I), gamma polypeptide
path:hsa00010	hsa:127	ADH4	alcohol dehydrogenase 4 (class II), pi polypeptide	ADH4; alcohol dehydrogenase 4 (class II), pi polypeptide
path:hsa00010	hsa:128	ADH5	alcohol dehydrogenase 5 (class III), chi polypeptide	ADH5; alcohol dehydrogenase 5 (class III), chi polypeptide
path:hsa00010	hsa:130	ADH6	alcohol dehydrogenase 6 (class V)	ADH6; alcohol dehydrogenase 6 (class V)
path:hsa00010	hsa:131	ADH7	alcohol dehydrogenase 7 (class IV), mu or sigma polypeptide	ADH7; alcohol dehydrogenase 7 (class IV), mu or sigma polypeptide
path:hsa00010	hsa:83440	ADPGK	ADP dependent glucokinase	ADPGK; ADP dependent glucokinase
path:hsa00500	hsa:178	AGL	amylo-alpha-1, 6-glucosidase, 4-alpha-glucanotransferase	AGL; amylo-alpha-1, 6-glucosidase, 4-alpha-glucanotransferase
path:hsa00010	hsa:10327	AKR1A1	aldo-keto reductase family 1 member A1	AKR1A1; aldo-keto reductase family 1 member A1
path:hsa00010	hsa:220	ALDH1A3	aldehyde dehydrogenase 1 family member A3	ALDH1A3; aldehyde dehydrogenase 1 family member A3
path:hsa00010	hsa:219	ALDH1B1	aldehyde dehydrogenase 1 family member B1	ALDH1B1; aldehyde dehydrogenase 1 family member B1
path:hsa00010	hsa:217	ALDH2	aldehyde dehydrogenase 2 family member	ALDH2; aldehyde dehydrogenase 2 family member
path:hsa00010	hsa:218	ALDH3A1	aldehyde dehydrogenase 3 family member A1	ALDH3A1; aldehyde dehydrogenase 3 family member A1
path:hsa00010	hsa:224	ALDH3A2	aldehyde dehydrogenase 3 family member A2	ALDH3A2; aldehyde dehydrogenase 3 family member A2
path:hsa00010	hsa:221	ALDH3B1	aldehyde dehydrogenase 3 family member B1	ALDH3B1; aldehyde dehydrogenase 3 family member B1
path:hsa00010	hsa:222	ALDH3B2	aldehyde dehydrogenase 3 family member B2	ALDH3B2; aldehyde dehydrogenase 3 family member B2
path:hsa00010	hsa:501	ALDH7A1	aldehyde dehydrogenase 7 family member A1	ALDH7A1; aldehyde dehydrogenase 7 family member A1
path:hsa00010	hsa:223	ALDH9A1	aldehyde dehydrogenase 9 family member A1	ALDH9A1; aldehyde dehydrogenase 9 family member A1
path:hsa00010	hsa:226	ALDOA	aldolase, fructose-bisphosphate A	ALDOA; aldolase, fructose-bisphosphate A
path:hsa00010	hsa:229	ALDOB	aldolase, fructose-bisphosphate B	ALDOB; aldolase, fructose-bisphosphate B
path:hsa00010	hsa:230	ALDOC	aldolase, fructose-bisphosphate C	ALDOC; aldolase, fructose-bisphosphate C
path:hsa00500	hsa:276	AMY1A	amylase alpha 1A	AMY1A; amylase alpha 1A
path:hsa00500	hsa:277	AMY1B	amylase alpha 1B	AMY1B; amylase alpha 1B
path:hsa00500	hsa:278	AMY1C	amylase alpha 1C	AMY1C; amylase alpha 1C
path:hsa00500	hsa:279	AMY2A	amylase alpha 2A	AMY2A; amylase alpha 2A
path:hsa00500	hsa:280	AMY2B	amylase alpha 2B	AMY2B; amylase alpha 2B
path:hsa00010	hsa:669	BPGM	bisphosphoglycerate mutase	BPGM; bisphosphoglycerate mutase
path:hsa00020	hsa:1431	CS	citrate synthase	CS; citrate synthase
path:hsa00030	hsa:51071	DERA	deoxyribose-phosphate aldolase	DERA; deoxyribose-phosphate aldolase
path:hsa00010	hsa:1737	DLAT	dihydrolipoamide S-acetyltransferase	DLAT; dihydrolipoamide S-acetyltransferase
path:hsa00010	hsa:1738	DLD	dihydrolipoamide dehydrogenase	DLD; dihydrolipoamide dehydrogenase
path:hsa00020	hsa:1743	DLST	dihydrolipoamide S-succinyltransferase	DLST; dihydrolipoamide S-succinyltransferase
path:hsa00010	hsa:2023	ENO1	enolase 1	ENO1; enolase 1
path:hsa00010	hsa:2026	ENO2	enolase 2	ENO2; enolase 2
path:hsa00010	hsa:2027	ENO3	enolase 3	ENO3; enolase 3
path:hsa00010	hsa:387712	ENO4	enolase 4	ENO4; enolase 4
path:hsa00500	hsa:5167	ENPP1	ectonucleotide pyrophosphatase/phosphodiesterase 1	ENPP1; ectonucleotide pyrophosphatase/phosphodiesterase 1
path:hsa00500	hsa:5169	ENPP3	ectonucleotide pyrophosphatase/phosphodiesterase 3	ENPP3; ectonucleotide pyrophosphatase/phosphodiesterase 3
path:hsa00010	hsa:2203	FBP1	fructose-bisphosphatase 1	FBP1; fructose-bisphosphatase 1
path:hsa00010	hsa:8789	FBP2	fructose-bisphosphatase 2	FBP2; fructose-bisphosphatase 2
path:hsa00020	hsa:2271	FH	fumarate hydratase	FH; fumarate hydratase
path:hsa00010	hsa:2538	G6PC	glucose-6-phosphatase catalytic subunit	G6PC; glucose-6-phosphatase catalytic subunit
path:hsa00010	hsa:57818	G6PC2	glucose-6-phosphatase catalytic subunit 2	G6PC2; glucose-6-phosphatase catalytic subunit 2
path:hsa00010	hsa:92579	G6PC3	glucose-6-phosphatase catalytic subunit 3	G6PC3; glucose-6-phosphatase catalytic subunit 3
path:hsa00030	hsa:2539	G6PD	glucose-6-phosphate dehydrogenase	G6PD; glucose-6-phosphate dehydrogenase
path:hsa00500	hsa:2548	GAA	glucosidase alpha, acid	GAA; glucosidase alpha, acid
path:hsa00010	hsa:130589	GALM	galactose mutarotase	GALM; galactose mutarotase
path:hsa00500	hsa:2595	GANC	glucosidase alpha, neutral C	GANC; glucosidase alpha, neutral C
path:hsa00010	hsa:2597	GAPDH	glyceraldehyde-3-phosphate dehydrogenase	GAPDH; glyceraldehyde-3-phosphate dehydrogenase
path:hsa00010	hsa:26330	GAPDHS	glyceraldehyde-3-phosphate dehydrogenase, spermatogenic	GAPDHS; glyceraldehyde-3-phosphate dehydrogenase, spermatogenic
path:hsa00500	hsa:57733	GBA3	glucosylceramidase beta 3 (gene/pseudogene)	GBA3; glucosylceramidase beta 3 (gene/pseudogene)
path:hsa00500	hsa:2632	GBE1	1,4-alpha-glucan branching enzyme 1	GBE1; 1,4-alpha-glucan branching enzyme 1
path:hsa00010	hsa:2645	GCK	glucokinase	GCK; glucokinase
path:hsa00030	hsa:132158	GLYCTK	glycerate kinase	GLYCTK; glycerate kinase
path:hsa00010	hsa:2821	GPI	glucose-6-phosphate isomerase	GPI; glucose-6-phosphate isomerase
		GSK3A
		GSK3B
path:hsa00500	hsa:2992	GYG1	glycogenin 1	GYG1; glycogenin 1
path:hsa00500	hsa:8908	GYG2	glycogenin 2	GYG2; glycogenin 2
path:hsa00500	hsa:2997	GYS1	glycogen synthase 1	GYS1; glycogen synthase 1
path:hsa00500	hsa:2998	GYS2	glycogen synthase 2	GYS2; glycogen synthase 2
path:hsa00030	hsa:9563	H6PD	hexose-6-phosphate dehydrogenase/glucose 1-dehyd	H6PD; hexose-6-phosphate dehydrogenase/glucose 1-dehydrog
path:hsa00010	hsa:3098	HK1	hexokinase 1	HK1; hexokinase 1
path:hsa00010	hsa:3099	HK2	hexokinase 2	HK2; hexokinase 2
path:hsa00010	hsa:3101	HK3	hexokinase 3	HK3; hexokinase 3
path:hsa00010	hsa:80201	HKDC1	hexokinase domain containing 1	HKDC1; hexokinase domain containing 1
path:hsa00020	hsa:3417	IDH1	isocitrate dehydrogenase (NADP(+)) 1	IDH1; isocitrate dehydrogenase (NADP(+)) 1
path:hsa00020	hsa:3418	IDH2	isocitrate dehydrogenase (NADP(+)) 2	IDH2; isocitrate dehydrogenase (NADP(+)) 2
path:hsa00020	hsa:3419	IDH3A	isocitrate dehydrogenase (NAD(+)) 3 catalytic subunit alpha	IDH3A; isocitrate dehydrogenase (NAD(+)) 3 catalytic subunit alpha
path:hsa00020	hsa:3420	IDH3B	isocitrate dehydrogenase (NAD(+)) 3 non-catalytic subunit beta	IDH3B; isocitrate dehydrogenase (NAD(+)) 3 non-catalytic subunit be
path:hsa00020	hsa:3421	IDH3G	isocitrate dehydrogenase (NAD(+)) 3 non-catalytic subunit gamm	IDH3G; isocitrate dehydrogenase (NAD(+)) 3 non-catalytic subunit ga
path:hsa00030	hsa:414328	IDNK	IDNK gluconokinase	IDNK; IDNK gluconokinase
path:hsa00010	hsa:3939	LDHA	lactate dehydrogenase A	LDHA; lactate dehydrogenase A
path:hsa00010	hsa:160287	LDHAL6A	lactate dehydrogenase A like 6A	LDHAL6A; lactate dehydrogenase A like 6A
path:hsa00010	hsa:92483	LDHAL6B	lactate dehydrogenase A like 6B	LDHAL6B; lactate dehydrogenase A like 6B
path:hsa00010	hsa:3945	LDHB	lactate dehydrogenase B	LDHB; lactate dehydrogenase B
path:hsa00010	hsa:3948	LDHC	lactate dehydrogenase C	LDHC; lactate dehydrogenase C
		LDHD
path:hsa00020	hsa:4190	MDH1	malate dehydrogenase 1	MDH1; malate dehydrogenase 1
		MDH1B
path:hsa00020	hsa:4191	MDH2	malate dehydrogenase 2	MDH2; malate dehydrogenase 2
path:hsa00500	hsa:8972	MGAM	maltase-glucoamylase	MGAM; maltase-glucoamylase
path:hsa00500	hsa:93432	MGAM2	maltase-glucoamylase 2 (putative)	MGAM2; maltase-glucoamylase 2 (putative)
path:hsa00010	hsa:9562	MINPP1	multiple inositol-polyphosphate phosphatase 1	MINPP1; multiple inositol-polyphosphate phosphatase 1
path:hsa00020	hsa:4967	OGDH	oxoglutarate dehydrogenase	OGDH; oxoglutarate dehydrogenase
path:hsa00020	hsa:5575	OGDHL	oxoglutarate dehydrogenase like	OGDHL; oxoglutarate dehydrogenase like
path:hsa00020	hsa:5091	PC	pyruvate carboxylase	PC; pyruvate carboxylase
path:hsa00010	hsa:5105	PCK1	phosphoenolpyruvate carboxykinase 1	PCK1; phosphoenolpyruvate carboxykinase 1
path:hsa00010	hsa:5106	PCK2	phosphoenolpyruvate carboxykinase 2, mitochondrial	PCK2; phosphoenolpyruvate carboxykinase 2, mitochondrial
path:hsa00010	hsa:5160	PDHA1	pyruvate dehydrogenase E1 alpha 1 subunit	PDHA1; pyruvate dehydrogenase E1 alpha 1 subunit
path:hsa00010	hsa:5161	PDHA2	pyruvate dehydrogenase E1 alpha 2 subunit	PDHA2; pyruvate dehydrogenase E1 alpha 2 subunit
path:hsa00010	hsa:5162	PDHB	pyruvate dehydrogenase E1 beta subunit	PDHB; pyruvate dehydrogenase E1 beta subunit
		PDK1
		PDK2
		PDK3
		PDK4
		PDP2
		PDPR
		PFKFB1
		PFKFB2
		PFKFB3
		PFKFB4
path:hsa00010	hsa:5211	PFKL	phosphofructokinase, liver type	PFKL; phosphofructokinase, liver type
path:hsa00010	hsa:5213	PFKM	phosphofructokinase, muscle	PFKM; phosphofructokinase, muscle
path:hsa00010	hsa:5214	PFKP	phosphofructokinase, platelet	PFKP; phosphofructokinase, platelet
path:hsa00010	hsa:5223	PGAM1	phosphoglycerate mutase 1	PGAM1; phosphoglycerate mutase 1
path:hsa00010	hsa:5224	PGAM2	phosphoglycerate mutase 2	PGAM2; phosphoglycerate mutase 2
path:hsa00010	hsa:441531	PGAM4	phosphoglycerate mutase family member 4	PGAM4; phosphoglycerate mutase family member 4
path:hsa00030	hsa:5226	PGD	phosphogluconate dehydrogenase	PGD; phosphogluconate dehydrogenase
path:hsa00010	hsa:5230	PGK1	phosphoglycerate kinase 1	PGK1; phosphoglycerate kinase 1
path:hsa00010	hsa:5232	PGK2	phosphoglycerate kinase 2	PGK2; phosphoglycerate kinase 2
path:hsa00030	hsa:25796	PGLS	6-phosphogluconolactonase	PGLS; 6-phosphogluconolactonase
path:hsa00010	hsa:5236	PGM1	phosphoglucomutase 1	PGM1; phosphoglucomutase 1
path:hsa00010	hsa:55276	PGM2	phosphoglucomutase 2	PGM2; phosphoglucomutase 2
path:hsa00500	hsa:283209	PGM2L1	phosphoglucomutase 2 like 1	PGM2L1; phosphoglucomutase 2 like 1
		PGM3
		PHKA1
		PHKB
		PHKG1
		PHKG2
path:hsa00010	hsa:5313	PKLR	pyruvate kinase L/R	PKLR; pyruvate kinase L/R
path:hsa00010	hsa:5315	PKM	pyruvate kinase M1/2	PKM; pyruvate kinase M1/2
		PKM2
path:hsa00030	hsa:5631	PRPS1	phosphoribosyl pyrophosphate synthetase 1	PRPS1; phosphoribosyl pyrophosphate synthetase 1
path:hsa00030	hsa:221823	PRPS1L1	phosphoribosyl pyrophosphate synthetase 1 like 1	PRPS1L1; phosphoribosyl pyrophosphate synthetase 1 like 1
path:hsa00030	hsa:5634	PRPS2	phosphoribosyl pyrophosphate synthetase 2	PRPS2; phosphoribosyl pyrophosphate synthetase 2
		PRPSIL1
path:hsa00500	hsa:5834	PYGB	glycogen phosphorylase B	PYGB; glycogen phosphorylase B
path:hsa00500	hsa:5836	PYGL	glycogen phosphorylase L	PYGL; glycogen phosphorylase L
path:hsa00500	hsa:5837	PYGM	glycogen phosphorylase, muscle associated	PYGM; glycogen phosphorylase, muscle associated
path:hsa00030	hsa:64080	RBKS	ribokinase	RBKS; ribokinase
path:hsa00030	hsa:9104	RGN	regucalcin	RGN; regucalcin
path:hsa00030	hsa:6120	RPE	ribulose-5-phosphate-3-epimerase	RPE; ribulose-5-phosphate-3-epimerase
path:hsa00030	hsa:729020	RPEL1	ribulose-5-phosphate-3-epimerase like 1	RPEL1; ribulose-5-phosphate-3-epimerase like 1
path:hsa00030	hsa:22934	RPIA	ribose 5-phosphate isomerase A	RPIA; ribose 5-phosphate isomerase A
path:hsa00020	hsa:6389	SDHA	succinate dehydrogenase complex flavoprotein subunit A	SDHA; succinate dehydrogenase complex flavoprotein subunit A
path:hsa00020	hsa:6390	SDHB	succinate dehydrogenase complex iron sulfur subunit B	SDHB; succinate dehydrogenase complex iron sulfur subunit B
path:hsa00020	hsa:6391	SDHC	succinate dehydrogenase complex subunit C	SDHC; succinate dehydrogenase complex subunit C
path:hsa00020	hsa:6392	SDHD	succinate dehydrogenase complex subunit D	SDHD; succinate dehydrogenase complex subunit D
path:hsa00500	hsa:6476	SI	sucrase-isomaltase	SI; sucrase-isomaltase
		SLC16A1	Lactate transporter
		SLC16A2	Lactate transporter
		SLC16A3	Lactate transporter
		SLC16A4	Lactate transporter
		SLC16A5	Lactate transporter
		SLC16A7	Lactate transporter
		SLC16A8	Lactate transporter
		SLC2A1	glucose transporter 1
		SLC2A10	Lactate transporter
		SLC2A11	Lactate transporter
		SLC2A12	Lactate transporter
		SLC2A13	Lactate transporter
		SLC2A14	Lactate transporter
		SLC2A2	Lactate transporter
		SLC2A3	Lactate transporter
		SLC2A4	glucose transporter 4
		SLC2A5	glucose transporter 5
		SLC2A6	glucose transporter 6
		SLC2A7	glucose transporter 7
		SLC2A8	glucose transporter 8
		SLC2A9	glucose transporter 9
path:hsa00020	hsa:8803	SUCLA	succinate-CoA ligase ADP-forming beta subunit	SUCLA2; succinate-CoA ligase ADP-forming beta subunit
		SUCLA2
path:hsa00020	hsa:8801	SUCLG	succinate-CoA ligase GDP-forming beta subunit	SUCLG2; succinate-CoA ligase GDP-forming beta subunit
		SUCLG1
		SUCLG2
path:hsa00030	hsa:6888	TALDO1	transaldolase 1	TALDO1; transaldolase 1
path:hsa00030	hsa:7086	TKT	transketolase	TKT; transketolase
path:hsa00030	hsa:8277	TKTL1	transketolase like 1	TKTL1; transketolase like 1
path:hsa00030	hsa:84076	TKTL2	transketolase like 2	TKTL2; transketolase like 2
path:hsa00010	hsa:7167	TPI1	triosephosphate isomerase 1	TPI1; triosephosphate isomerase 1
path:hsa00500	hsa:11181	TREH	trehalase	TREH; trehalase
path:hsa00500	hsa:7360	UGP2	UDP-glucose pyrophosphorylase 2	UGP2; UDP-glucose pyrophosphorylase 2
