# Supplementary material for: Identification of a Subtype of Hepatocellular Carcinoma with Poor Prognosis Based on Expression of Genes within the Glucose Metabolic Pathway
Source: Cancers (Basel). 2019 Dec 14;11(12):2023. doi: 10.3390/cancers11122023 (PMC6966574; doi:10.3390/cancers11122023)
Supplement: Supplementary file 1 [file cancers-11-02023-s001.zip › cancers-655104-suppl-XML/Cancers-655104-Table S5-DEGs for at least 2 data and sig for uni OS for at least 1 data.csv]

geneid	fullname	P_TCGA_uniOS	HazardRatio_TCGAuniOS	HRLowerCL_TCGA	HRUpperCL_TCGA	P_14520_uniOS	HR_14520	HRL_14520	HRU_14520	No_OS	survival risk	NO_DE	Ave_FC_TvsNave	direction
ACLY	ACLY; ATP citrate lyase	0.0169	1.379	1.06	1.795	0.0295	1.405	1.035	1.909	2	increased	4	2.010804038	Up
ADH1A	ADH1A; alcohol dehydrogenase 1A (class I), alpha polypeptide	0.0013	0.904	0.849	0.961	0.0127	0.883	0.801	0.974	2	reduced	5	-3.09598648	down
ADH1B	ADH1B; alcohol dehydrogenase 1B (class I), beta polypeptide	0.0006	0.904	0.854	0.958	<.0001	0.833	0.767	0.904	2	reduced	5	-6.704648672	down
ADH6	ADH6; alcohol dehydrogenase 6 (class V)	0.032	0.914	0.842	0.992	0.0005	0.767	0.661	0.89	2	reduced	5	-2.818140788	down
ALDH2	ALDH2; aldehyde dehydrogenase 2 family member	<.0001	0.71	0.611	0.826	0.002	0.723	0.588	0.888	2	reduced	5	-2.932997486	down
ALDOA	ALDOA; aldolase, fructose-bisphosphate A	0.0006	1.294	1.116	1.5	0.0017	1.402	1.135	1.731	2	increaesd	4	1.817305207	Up
ALDOB	ALDOB; aldolase, fructose-bisphosphate B	0.0039	0.92	0.869	0.974	0.0143	0.894	0.817	0.978	2	reduced	5	-2.874725783	down
ENO1	ENO1; enolase 1	<.0001	1.545	1.275	1.871	0.0161	1.282	1.047	1.57	2	increased	3	1.732771321	Up
FBP1	FBP1; fructose-bisphosphatase 1	0.0039	0.886	0.816	0.962	0.001	0.802	0.702	0.915	2	reduced	5	-4.521356537	down
G6PC	G6PC; glucose-6-phosphatase catalytic subunit	0.0002	0.895	0.845	0.949	0.002	0.846	0.761	0.941	2	reduced	5	-2.423634396	down
G6PD	G6PD; glucose-6-phosphate dehydrogenase	<.0001	1.359	1.219	1.514	0.0005	1.299	1.122	1.504	2	increased	3	2.948863649	Up
GAPDH	GAPDH; glyceraldehyde-3-phosphate dehydrogenase	0.0146	1.277	1.049	1.554	0.009	1.72	1.145	2.584	2	reduced	3	1.59203659	Up
GYS2	GYS2; glycogen synthase 2	0.0071	0.934	0.888	0.982	0.0073	0.862	0.774	0.961	2	reduced	3	-3.140160024	down
OGDHL	OGDHL; oxoglutarate dehydrogenase like	0.0001	0.883	0.829	0.941	0.0033	0.808	0.7	0.931	2	reduced	5	-3.195848517	down
PCK1	PCK1; phosphoenolpyruvate carboxykinase 1	0.007	0.927	0.877	0.979	0.0029	0.882	0.812	0.958	2	reduced	5	-5.407588619	down
PCK2	PCK2; phosphoenolpyruvate carboxykinase 2, mitochondrial	0.0123	0.869	0.778	0.97	<.0001	0.729	0.626	0.85	2	reduced	5	-2.187572203	down
PDK4		0.002	0.861	0.783	0.947	0.0399	0.847	0.723	0.992	2	reduced	5	-2.869872292	down
PFKFB1		0.0142	0.917	0.855	0.983	0.002	0.748	0.622	0.899	2	reduced	3	-2.455814428	down
PFKFB3		0.0232	1.126	1.016	1.248	0.0014	1.255	1.092	1.442	2	increased	2	-2.02991134	down
PKM2		0.0008	1.192	1.075	1.321	<.0001	1.962	1.433	2.688	2	increased	2	1.833268267	Up
RGN	RGN; regucalcin	0.0007	0.863	0.793	0.939	0.0005	0.753	0.642	0.883	2	reduced	4	-2.405958213	down
SLC16A2		0.019	0.875	0.782	0.978	<.0001	0.637	0.517	0.784	2	reduced	4	-2.108041031	down
SLC2A2		0.0001	0.891	0.84	0.946	0.0002	0.83	0.754	0.915	2	reduced	5	-2.126833831	down
SUCLG2		0.0084	0.752	0.608	0.93	0.0084	0.742	0.595	0.927	2	reduced	5	-2.034714476	down
UGP2	UGP2; UDP-glucose pyrophosphorylase 2	0.0004	0.709	0.585	0.859	<.0001	0.663	0.54	0.813	2	reduced	5	-2.264516041	down
ADH1C	ADH1C; alcohol dehydrogenase 1C (class I), gamma polypeptide	0.0009	0.92	0.875	0.966					1	reduced	4	-6.301789293	down
ADH4	ADH4; alcohol dehydrogenase 4 (class II), pi polypeptide	<.0001	0.905	0.868	0.944					1	reduced	4	-9.605784569	down
AGL	AGL; amylo-alpha-1, 6-glucosidase, 4-alpha-glucanotransferase					0.0108	0.787	0.654	0.946	1	reduced	5	-2.20134367	down
ALDH1B1	ALDH1B1; aldehyde dehydrogenase 1 family member B1					0.0104	0.662	0.482	0.908	1	reduced	5	-2.488514681	down
ALDH9A1						0.0021	0.632	0.471	0.847	1	reduced	2	-1.712447881	down
BPGM						0.0252	0.679	0.484	0.953	1	reduced	2	1.626464526	Up
DERA	DERA; deoxyribose-phosphate aldolase					0.0032	0.712	0.568	0.893	1	reduced	2	-1.553032722	down
GBA3	GBA3; glucosylceramidase beta 3 (gene/pseudogene)					0.0244	0.86	0.754	0.981	1	reduced	5	-6.819703012	down
GLYCTK		0.0393	0.872	0.766	0.993					1	reduced	2	-1.803789426	down
IDH2		0.0273	0.807	0.666	0.976					1	reduced	2	-1.602218151	down
LDHD		<.0001	0.802	0.724	0.888					1	reduced	4	-2.136813813	down
PFKFB4		<.0001	1.352	1.198	1.526					1	increased	2	2.220927864	Up
PFKP	PFKP; phosphofructokinase, platelet	0.0017	1.153	1.055	1.26					1	increased	2	1.623876394	Up
PGM1	PGM1; phosphoglucomutase 1	0.0178	0.804	0.671	0.963					1	reduced	3	-2.231090738	down
PYGB	PYGB; glycogen phosphorylase B	0.0343	1.217	1.015	1.46					1	increased	3	1.872826359	Up
PYGL	PYGL; glycogen phosphorylase L					<.0001	0.652	0.535	0.796	1	reduced	2	-2.068116442	down
RBKS						0.0053	0.683	0.523	0.893	1	reduced	3	-1.668068768	down
SDHD	SDHD; succinate dehydrogenase complex subunit D					0.0014	0.666	0.519	0.855	1	reduced	2	-2.43559062	down
SLC16A4						0.0152	0.623	0.425	0.913	1	reduced	2	-3.123504941	down
SLC2A3						0.0456	0.815	0.666	0.996	1	reduced	3	-1.845946766	down
SLC2A5		0.0352	1.066	1.004	1.132					1	increased	2	3.730602772	Up
TKT	TKT; transketolase	0.0013	1.258	1.094	1.447					1	increased	5	2.36644641	Up
ALDH3A1	ALDH3A1; aldehyde dehydrogenase 3 family member A1											2	2.743052719	Up
CS												3	1.688655514	Up
ENO3	ENO3; enolase 3											5	-3.767122401	down
ENPP1												3	-1.773836157	down
GBE1	GBE1; 1,4-alpha-glucan branching enzyme 1											2	-1.981696749	down
GPI	GPI; glucose-6-phosphate isomerase											2	1.648784956	Up
HK3	HK3; hexokinase 3											3	-2.185798572	down
HKDC1	HKDC1; hexokinase domain containing 1											3	2.636362984	Up
IDNK	IDNK; IDNK gluconokinase											2	-2.190386319	down
PC												4	-1.943817262	down
SLC2A9												2	-2.169512903	down
