# Supplementary material for: Identification of a Subtype of Hepatocellular Carcinoma with Poor Prognosis Based on Expression of Genes within the Glucose Metabolic Pathway
Source: Cancers (Basel). 2019 Dec 14;11(12):2023. doi: 10.3390/cancers11122023 (PMC6966574; doi:10.3390/cancers11122023)
Supplement: Supplementary file 1 [file cancers-11-02023-s001.zip › cancers-655104-suppl-XML/cancers-655104-Table S6-TCGA all sig gene 2FC for 2 NMF cluster comparison.xls]

## Sheet: 2FC
geneid	Cluster1	_Cluster2	Log2FC (C1/C2)	p-values	FC_C2vsC1
CA9	1.85844	6.29891	-4.44047	2.04082e-36	21.7128
FXYD2	4.17764	8.26162	-4.08398	7.24698e-23	16.9591
WNK2	3.46797	7.16278	-3.69481	1.71437e-28	12.9494
PRAME	1.63759	5.30981	-3.67222	5.46585e-22	12.7482
C19orf21	2.25623	5.67712	-3.42089	1.3724e-23	10.71
PITX1	2.99524	6.39909	-3.40384	1.89956e-26	10.5842
CTNND2	2.69207	6.04226	-3.35018	1.90343e-18	10.1978
EPCAM	4.51172	7.83978	-3.32806	1.96674e-15	10.0426
KRT19	3.7115	6.94744	-3.23594	3.09335e-17	9.42141
PNCK	0.657149	3.87557	-3.21843	2.92164e-31	9.30771
IGF2BP1	4.45195	7.65347	-3.20152	4.7493e-17	9.19924
DKK1	3.13221	6.26729	-3.13508	1.38458e-18	8.78524
AFP	6.90982	10.0049	-3.09508	3.58166e-14	8.54499
DMKN	2.94367	5.96213	-3.01846	7.34598e-17	8.10304
S100P	5.31677	8.32271	-3.00594	1.60277e-14	8.033
AGR2	1.81282	4.80555	-2.99274	1.14789e-14	7.95982
FRAS1	3.85564	6.83215	-2.97651	1.10669e-24	7.87082
SPP1	9.91371	12.8838	-2.97011	2.25688e-16	7.83596
EPS8L3	5.58011	8.5464	-2.96629	5.0057e-21	7.81525
SYT13	2.29505	5.24855	-2.9535	9.60771e-20	7.74623
PLEKHB1	3.46458	6.33091	-2.86633	4.2779e-28	7.29206
SPHK1	5.80536	8.65894	-2.85357	4.5589e-34	7.22789
MAGED4B	3.50182	6.32201	-2.8202	9.13977e-20	7.06258
PPAP2C	5.38195	8.16835	-2.7864	4.53046e-17	6.89905
SPINT1	5.75248	8.52598	-2.7735	3.13335e-20	6.83766
TMC5	3.59409	6.3625	-2.76841	3.8863e-17	6.81355
GAL3ST1	5.67356	8.40612	-2.73256	1.96851e-25	6.64632
MAGED4	3.16942	5.89191	-2.72249	1.38092e-21	6.60013
SLC34A2	2.12005	4.78932	-2.66927	3.74027e-15	6.36107
MAPK13	5.54881	8.21136	-2.66255	1.70214e-31	6.33152
FOXJ1	2.08093	4.74172	-2.6608	1.51939e-22	6.32382
CD24	9.33934	11.9745	-2.6352	3.73289e-19	6.21263
BPIL1	2.53054	5.13283	-2.60229	9.93958e-12	6.07251
CDCA7	3.76193	6.36054	-2.59861	1.61808e-27	6.05705
SULT1C2	5.51733	8.11177	-2.59444	3.19165e-17	6.03954
MUC5B	3.01639	5.60788	-2.59149	8.74855e-10	6.0272
PGC	3.01544	5.59958	-2.58414	1.99452e-08	5.99659
TYRO3	5.74916	8.31525	-2.56609	5.86998e-40	5.92201
CXCL5	2.01477	4.5806	-2.56582	3.80141e-16	5.92092
MMP12	1.83713	4.39718	-2.56005	1.56832e-21	5.89727
ETV4	6.29537	8.85073	-2.55536	1.6295e-19	5.87813
MMP9	6.40033	8.95258	-2.55225	2.16798e-27	5.86548
PCSK1N	1.95433	4.50189	-2.54756	2.92326e-16	5.84645
PPP2R2C	2.17013	4.70421	-2.53408	1.65374e-14	5.79208
COL9A2	3.81067	6.33659	-2.52592	7.19405e-35	5.7594
C1orf106	5.57824	8.09622	-2.51798	1.37653e-17	5.7278
TESC	6.43869	8.9566	-2.51791	8.96283e-23	5.72751
RASAL1	1.80686	4.29368	-2.48682	1.21204e-24	5.6054
NTS	2.42772	4.91103	-2.48332	3.4996e-10	5.59183
EFNA5	2.67462	5.14956	-2.47495	3.00147e-22	5.55946
DQX1	1.20299	3.67373	-2.47074	3.14399e-17	5.54329
MMP7	3.99365	6.46035	-2.46669	1.44937e-11	5.52776
NXPH4	4.08967	6.55345	-2.46377	6.40325e-26	5.51657
B4GALNT4	1.56493	4.02596	-2.46103	8.74396e-17	5.50608
HS6ST2	1.45316	3.91358	-2.46042	5.50721e-18	5.50379
USH1C	3.51267	5.95939	-2.44672	1.22115e-09	5.45175
KCNF1	2.18718	4.63303	-2.44584	1.63047e-23	5.44844
SPINK1	8.55598	10.9927	-2.43669	9.3509e-08	5.41399
NPTX2	3.40794	5.82911	-2.42117	3.49277e-13	5.35605
SLC4A11	2.53383	4.94105	-2.40722	6.55272e-28	5.3045
SLC6A8	7.12025	9.50256	-2.38231	7.31321e-28	5.21369
CTSL2	3.38445	5.76606	-2.38161	1.7454e-19	5.21119
HMGA2	0.955326	3.33608	-2.38076	8.23929e-18	5.2081
EPO	2.41579	4.79334	-2.37756	9.12177e-16	5.19657
PYCR1	6.78808	9.16217	-2.37409	3.61165e-18	5.18408
IGF2BP2	6.19483	8.55587	-2.36104	8.02841e-19	5.1374
FXYD3	2.65944	5.02037	-2.36094	3.41295e-14	5.13704
EGLN3	5.50267	7.86066	-2.35799	2.18129e-26	5.12656
MYBL2	7.09386	9.44389	-2.35003	8.61325e-33	5.09835
SYT8	1.79918	4.14853	-2.34935	2.10593e-17	5.09595
PTHLH	2.56755	4.91113	-2.34358	1.9163e-23	5.07559
C6orf223	2.36301	4.70387	-2.34086	1.57195e-13	5.06604
CKMT1B	1.99008	4.31974	-2.32966	4.83495e-16	5.02686
SLC29A4	6.34511	8.66986	-2.32475	1.00513e-18	5.00978
GCNT3	4.30122	6.62501	-2.32378	6.27298e-17	5.00644
TRNP1	6.64067	8.95866	-2.31799	1.52608e-23	4.98636
LOC146336	1.68887	4.00556	-2.31669	7.02286e-11	4.9819
MCOLN3	1.98518	4.29862	-2.31344	2.3293e-17	4.97068
ANO9	3.77062	6.08385	-2.31323	3.64303e-25	4.96994
LASS1	1.68294	3.99149	-2.30856	1.29274e-23	4.95387
UCHL1	3.61923	5.92669	-2.30746	3.48088e-16	4.95011
PROM1	1.98501	4.28743	-2.30242	9.34379e-14	4.93286
PKP3	1.77207	4.06945	-2.29738	2.82042e-17	4.91564
NRCAM	4.54995	6.84128	-2.29133	8.99616e-14	4.89507
RHOF	5.46832	7.7591	-2.29078	2.82472e-24	4.89319
RCOR2	1.6538	3.94398	-2.29018	3.5059e-33	4.89119
DMBT1	1.08689	3.3716	-2.28471	3.06408e-19	4.87266
KCNH2	1.90707	4.18379	-2.27673	2.91123e-19	4.84577
ESRP1	1.81849	4.08955	-2.27105	7.51576e-11	4.82675
ARNT2	4.11363	6.37689	-2.26326	8.38825e-18	4.80075
BEX2	4.35481	6.60974	-2.25494	5.55431e-12	4.77314
B3GNT3	5.72775	7.97755	-2.2498	1.45115e-13	4.75618
ZIC5	2.90581	5.14013	-2.23432	1.45164e-15	4.7054
SLC4A3	2.33748	4.55617	-2.21869	9.96301e-19	4.6547
FCHO1	3.4647	5.67878	-2.21409	4.68172e-30	4.63988
CTHRC1	5.18789	7.40083	-2.21294	1.35322e-22	4.63618
LYPD1	5.93565	8.14029	-2.20464	6.81644e-18	4.60958
IGDCC4	2.35245	4.55462	-2.20217	4.23231e-24	4.60171
SLC7A10	1.13185	3.32129	-2.18945	5.02348e-17	4.5613
TNNT1	0.993946	3.1808	-2.18685	2.76291e-19	4.55312
ELOVL7	5.01618	7.195	-2.17882	1.33183e-13	4.52784
OBSCN	5.0831	7.26008	-2.17698	5.25243e-21	4.52206
SALL2	4.71404	6.88258	-2.16855	1.92734e-23	4.49571
CYP19A1	1.17815	3.34521	-2.16706	1.72319e-17	4.49106
FAM64A	3.25735	5.41603	-2.15868	2.62463e-30	4.46505
MFAP2	3.81098	5.96893	-2.15795	2.65888e-17	4.46281
POF1B	3.02018	5.17353	-2.15335	2.18464e-12	4.4486
FER1L4	3.31246	5.4643	-2.15183	1.41457e-20	4.44392
C4orf48	2.90044	5.04553	-2.14509	4.12573e-23	4.4232
C3orf52	1.89422	4.03643	-2.14221	1.31141e-23	4.41437
PPFIA4	1.70579	3.84471	-2.13891	5.65653e-31	4.4043
DUSP9	6.32063	8.45161	-2.13098	1.36153e-17	4.38014
SPIB	1.90892	4.03594	-2.12702	2.96002e-22	4.36815
FAM155B	3.16163	5.28326	-2.12163	1.67139e-17	4.35186
RHOV	1.73502	3.82811	-2.09309	6.06514e-19	4.26661
C4orf7	0.986247	3.07874	-2.0925	2.81446e-12	4.26486
PTGES	3.87464	5.96147	-2.08683	7.65134e-14	4.24814
C20orf103	1.88292	3.96332	-2.0804	6.86573e-21	4.22924
ENO2	5.04319	7.12116	-2.07796	3.76084e-34	4.22211
C9orf140	4.82572	6.8931	-2.06738	1.38217e-37	4.19124
COL22A1	2.32899	4.39381	-2.06482	1.68754e-12	4.18383
IL20RA	1.1037	3.16053	-2.05683	3.3857e-15	4.16071
STRA6	1.55982	3.61563	-2.05581	2.23276e-20	4.15777
FA2H	1.56394	3.61497	-2.05102	5.00533e-16	4.144
ITPR3	5.81462	7.86507	-2.05045	2.07249e-18	4.14235
DUOX2	3.66588	5.7139	-2.04802	7.38998e-09	4.13537
DEPDC1B	5.34491	7.38669	-2.04178	2.29973e-27	4.11754
PKM2	10.5171	12.5567	-2.03966	1.20947e-48	4.1115
TMPRSS3	4.61033	6.64225	-2.03193	5.84807e-11	4.08951
SLC1A5	7.7664	9.79602	-2.02962	1.53171e-39	4.08298
RASGEF1A	2.67285	4.70155	-2.0287	3.12736e-17	4.08037
CCL20	7.36531	9.38922	-2.0239	5.9885e-12	4.06683
EVC2	3.55706	5.58052	-2.02346	4.06706e-20	4.06558
MUC1	3.93946	5.95987	-2.02041	5.86717e-18	4.05698
PRSS16	1.42541	3.44551	-2.0201	4.2753e-13	4.05611
WNT7B	1.1839	3.19945	-2.01555	2.34813e-16	4.04336
PEG10	7.35422	9.36268	-2.00845	4.25577e-06	4.02351
C1orf116	3.97921	5.98726	-2.00805	7.95733e-15	4.02238
PODXL2	4.3351	6.3374	-2.0023	2.67757e-10	4.00638
GNAZ	6.46479	8.46616	-2.00138	2.05538e-21	4.00382
KCTD17	6.33347	8.3339	-2.00042	7.77945e-31	4.00118
DIRAS1	2.31437	4.31142	-1.99704	4.92058e-17	3.99181
H2AFY2	6.69085	8.68413	-1.99328	7.93584e-20	3.9814
SIX2	1.77815	3.77122	-1.99307	2.37035e-19	3.98083
GRAMD1B	3.72579	5.71324	-1.98745	9.53677e-15	3.96535
MMP10	1.20196	3.18486	-1.9829	6.6426e-19	3.95286
KRT80	3.50885	5.49084	-1.98199	1.39462e-13	3.95038
CDCP1	4.25459	6.23586	-1.98128	5.64003e-21	3.94843
HK2	5.6274	7.60364	-1.97625	5.31127e-19	3.93468
LOC723809	0.828184	2.8033	-1.97511	3.07491e-19	3.93159
UPK3A	2.95403	4.92891	-1.97488	6.76992e-08	3.93096
DLK2	1.80362	3.77432	-1.9707	8.08203e-21	3.91958
GLDN	3.92597	5.89573	-1.96975	7.75651e-14	3.91701
SGPP2	1.7461	3.71477	-1.96867	2.27637e-18	3.91406
EPHB3	3.61148	5.58009	-1.96861	3.40976e-21	3.9139
ACAN	3.0852	5.05101	-1.96581	2.08896e-17	3.90632
PLEKHG4	3.77921	5.7449	-1.96569	6.61307e-22	3.90599
IGF2BP3	5.41225	7.37552	-1.96327	8.05721e-17	3.89945
SYNGR3	2.0724	4.03438	-1.96198	3.50482e-28	3.89595
TTC39A	6.09093	8.05278	-1.96185	5.14215e-18	3.89561
EPS8L1	3.37549	5.33482	-1.95933	4.55498e-17	3.88882
TTYH1	2.22985	4.18666	-1.95681	7.07576e-15	3.88202
SEL1L3	7.90966	9.85902	-1.94936	2.44494e-24	3.86203
PKIB	5.1818	7.12999	-1.94819	5.21165e-18	3.8589
MMP11	7.45099	9.39884	-1.94785	5.11783e-24	3.85798
POU2AF1	3.76637	5.70571	-1.93934	7.77624e-20	3.83529
LIF	5.08364	7.0208	-1.93716	2.12221e-17	3.8295
LRRC1	6.40065	8.33728	-1.93663	3.83339e-21	3.82811
C11orf93	4.12544	6.05892	-1.93348	5.70318e-27	3.81975
TMED3	8.10088	10.0343	-1.93337	5.84121e-22	3.81947
VSIG1	2.36216	4.29532	-1.93316	2.56263e-13	3.81891
SLC7A1	6.28822	8.22019	-1.93197	7.29522e-26	3.81575
GPC4	5.06826	6.99141	-1.92315	1.02756e-14	3.7925
ASNS	6.08227	8.00507	-1.92279	3.43289e-21	3.79157
KRT23	5.63794	7.55988	-1.92194	5.63836e-06	3.78933
KIF2C	6.44394	8.36389	-1.91995	2.4691e-30	3.78409
CYP26B1	3.47252	5.38051	-1.90798	5.80261e-16	3.75284
PNMAL1	2.19122	4.09383	-1.9026	4.92669e-14	3.73888
SUSD4	5.82407	7.72549	-1.90142	1.39511e-08	3.73581
C1orf126	1.99771	3.89423	-1.89652	1.58658e-21	3.72314
TFF2	0.786805	2.6829	-1.8961	6.15728e-13	3.72205
SLC16A3	7.48356	9.37615	-1.89259	9.51742e-34	3.71302
MSI1	4.38016	6.27215	-1.89198	1.89089e-09	3.71145
VTCN1	2.0538	3.94215	-1.88835	6.78361e-11	3.70212
PTGDS	6.88377	8.76737	-1.8836	3.22018e-07	3.68994
CDC20	7.30796	9.19119	-1.88323	6.98048e-28	3.689
MYEF2	3.56026	5.44145	-1.88119	2.02358e-14	3.68379
ZNF239	3.53795	5.41869	-1.88074	1.05294e-20	3.68264
POPDC3	0.773631	2.65415	-1.88052	2.90637e-13	3.68209
CEP55	5.14554	7.02584	-1.8803	4.99641e-36	3.68151
PHLDA2	5.79019	7.66748	-1.87729	1.22394e-23	3.67385
MFI2	4.63473	6.50911	-1.87437	1.58278e-15	3.66642
GNG4	3.74355	5.61428	-1.87073	3.86899e-07	3.65718
IGSF1	4.39353	6.26391	-1.87038	1.61918e-11	3.65629
BCAS1	3.48774	5.35762	-1.86987	4.15039e-12	3.65501
CDH17	0.991339	2.85976	-1.86842	1.57512e-14	3.65133
PACSIN1	3.6617	5.52826	-1.86656	3.66038e-16	3.64662
NEURL	2.90955	4.77046	-1.86091	1.23628e-19	3.63238
KLHDC8A	1.26491	3.11757	-1.85267	1.61686e-24	3.61167
ADAM12	3.91028	5.7618	-1.85152	2.17589e-19	3.6088
CKMT1A	1.32468	3.17568	-1.851	1.77705e-13	3.60749
CA12	6.03224	7.88068	-1.84844	3.09353e-09	3.60111
TMEM163	2.61462	4.46179	-1.84717	2.59247e-12	3.59794
REG1A	2.84932	4.69541	-1.84609	3.82018e-05	3.59525
MEP1A	2.98236	4.82327	-1.8409	1.934e-07	3.58234
SLC6A6	6.31983	8.15946	-1.83962	5.74402e-23	3.57917
PAQR5	5.73508	7.5737	-1.83862	1.15956e-10	3.57669
FHDC1	3.57471	5.41229	-1.83758	2.13038e-31	3.57409
PDE9A	5.88617	7.72353	-1.83736	5.31451e-17	3.57357
H19	11.8297	13.6651	-1.83546	3.27972e-08	3.56886
NR0B1	0.492656	2.3271	-1.83445	1.57131e-15	3.56635
CDHR2	5.74675	7.58041	-1.83365	3.65401e-06	3.56439
PKIA	1.71724	3.54096	-1.82372	1.97727e-22	3.53992
SNAP25	4.15699	5.98055	-1.82356	1.18911e-11	3.53954
G6PD	8.55963	10.3822	-1.82257	4.10692e-38	3.53711
CLEC2L	0.821411	2.64365	-1.82224	5.53131e-14	3.53631
TSIX	2.93284	4.7526	-1.81976	6.07323e-05	3.53021
IKBKE	6.0058	7.82476	-1.81896	5.46248e-30	3.52828
CACNG4	2.90645	4.72299	-1.81654	1.00421e-08	3.52234
SOX4	8.22797	10.0434	-1.81541	1.26141e-26	3.51959
DUOXA2	2.49406	4.30671	-1.81265	5.83888e-08	3.51287
BICC1	3.94964	5.76114	-1.8115	1.21898e-09	3.51008
CLIC3	2.39576	4.206	-1.81024	7.56836e-22	3.50701
UAP1L1	5.94945	7.75794	-1.80849	3.99398e-28	3.50277
EVC	5.94015	7.74834	-1.80819	3.75498e-12	3.50202
LOC389332	2.70161	4.50714	-1.80553	3.52379e-08	3.49558
HKDC1	8.16343	9.96876	-1.80533	6.96019e-12	3.49509
PDCD1	3.59705	5.40079	-1.80375	3.12074e-17	3.49125
FOLR1	1.91617	3.71892	-1.80275	2.05652e-12	3.48884
CTSE	1.62627	3.42602	-1.79975	4.44937e-11	3.48159
SOX9	8.00354	9.80306	-1.79951	1.04475e-14	3.48103
QSOX1	9.23953	11.0379	-1.7984	5.90056e-20	3.47833
SLC6A11	2.36239	4.15831	-1.79592	2.1319e-07	3.47237
UBE2C	7.06823	8.86092	-1.79269	9.26956e-27	3.46461
APCDD1	4.79557	6.58746	-1.79189	5.19563e-12	3.46269
CAPN6	2.07836	3.86749	-1.78914	2.10233e-09	3.45608
KISS1R	0.571291	2.35575	-1.78446	3.78942e-21	3.44489
LOC400043	3.86616	5.6504	-1.78424	1.37591e-20	3.44436
POSTN	6.15992	7.94415	-1.78423	1.77652e-09	3.44436
LOC645166	4.04199	5.82568	-1.78369	4.51108e-26	3.44305
MAP7D2	2.43157	4.21391	-1.78234	4.48963e-10	3.43983
TMEM51	6.12192	7.90422	-1.78229	4.67697e-37	3.43973
AP1M2	4.82684	6.60819	-1.78135	6.012e-06	3.43748
ARL14	2.14245	3.92298	-1.78053	1.27283e-12	3.43552
PCLO	1.75169	3.52987	-1.77818	4.41576e-11	3.42993
SLC22A15	4.49739	6.27504	-1.77765	3.94201e-15	3.42867
NRSN2	6.74391	8.52077	-1.77686	2.84866e-23	3.42678
FAM19A5	3.74741	5.52163	-1.77422	1.92864e-08	3.42053
MGC29506	3.77343	5.54677	-1.77334	6.05452e-10	3.41846
FHOD3	3.64382	5.41609	-1.77226	2.64919e-13	3.4159
TRIM17	1.31956	3.09179	-1.77224	4.85947e-17	3.41583
TMC6	7.55474	9.32067	-1.76594	1.94828e-33	3.40095
SLC39A4	6.45807	8.22386	-1.76579	1.08573e-11	3.4006
S100A14	6.67084	8.4346	-1.76375	6.96986e-10	3.39581
FOXQ1	5.24996	7.01196	-1.762	8.21819e-09	3.39168
VANGL2	3.44269	5.20323	-1.76054	8.6074e-16	3.38824
PI3	2.75002	4.50944	-1.75941	2.21639e-09	3.38561
PLK1	6.81281	8.56922	-1.75641	5.10623e-28	3.37856
ITGB8	2.79065	4.54688	-1.75623	9.57502e-11	3.37815
C6orf132	1.84753	3.60368	-1.75616	9.056e-15	3.37797
INPP5J	3.13544	4.89023	-1.7548	1.66341e-23	3.37479
PDX1	2.85092	4.60532	-1.75439	5.7062e-07	3.37385
ADAM28	2.96868	4.72247	-1.75378	5.97521e-18	3.37242
HUNK	4.3165	6.07017	-1.75367	7.0564e-12	3.37216
RGS2	7.245	8.99778	-1.75278	1.01108e-25	3.37006
SCTR	2.4149	4.16723	-1.75233	6.22378e-10	3.36901
TFF1	0.905585	2.65653	-1.75094	4.70159e-11	3.36579
MMP1	3.0506	4.79819	-1.74759	4.3362e-14	3.35797
TREM1	2.08552	3.83258	-1.74706	1.85092e-18	3.35674
MNX1	0.657732	2.40384	-1.7461	4.44083e-14	3.35451
HIST3H2A	1.786	3.53087	-1.74487	4.89695e-15	3.35165
SSTR5	0.873254	2.61714	-1.74389	6.6819e-12	3.34936
LAMC2	3.75038	5.49308	-1.74271	3.29962e-10	3.34663
SELM	8.14162	9.88186	-1.74024	2.84079e-20	3.34091
LRP8	3.00914	4.7487	-1.73957	1.66063e-27	3.33935
PFKP	6.80476	8.54228	-1.73752	6.27636e-21	3.3346
VEPH1	2.01807	3.75531	-1.73725	2.57579e-12	3.33398
PLBD1	5.84419	7.5792	-1.73501	1.63404e-19	3.32882
GULP1	3.31074	5.04122	-1.73048	3.4416e-10	3.31838
DLX4	1.07783	2.80722	-1.72939	3.78858e-24	3.31589
CENPA	4.88797	6.61613	-1.72815	5.78024e-25	3.31303
LOC440905	1.64988	3.37313	-1.72325	3.74105e-10	3.30179
SEMA3E	1.23716	2.95854	-1.72138	8.282e-10	3.29751
PAEP	1.30544	3.02565	-1.7202	3.15297e-07	3.29483
PAPLN	6.26132	7.97913	-1.71781	2.05772e-13	3.28936
DDR1	8.1586	9.87358	-1.71498	3.84025e-18	3.28293
TNFRSF18	3.68755	5.40157	-1.71402	2.70359e-23	3.28074
BIRC5	6.58867	8.30258	-1.71391	2.2981e-23	3.28048
SFRP5	2.29882	4.01229	-1.71346	1.38167e-06	3.27947
FCGBP	6.36303	8.07283	-1.7098	1.38078e-19	3.27116
EVPL	3.04257	4.75049	-1.70792	1.6164e-08	3.26689
RGS1	7.08902	8.79618	-1.70717	8.3264e-17	3.26519
TEAD2	7.91262	9.6196	-1.70698	4.7799e-39	3.26477
C3orf57	2.15085	3.85585	-1.70501	6.48147e-14	3.2603
CCDC64B	1.32259	3.02729	-1.7047	1.2745e-10	3.25961
C19orf33	2.05272	3.757	-1.70427	4.92686e-10	3.25865
SRRM3	3.66744	5.36934	-1.7019	9.85065e-13	3.2533
SH3BP1	6.30528	8.00673	-1.70146	7.5183e-33	3.25229
LPAR2	5.23714	6.93411	-1.69698	9.43547e-27	3.24221
SEMA3C	3.3671	5.06173	-1.69464	4.78741e-13	3.23695
CHST11	5.14136	6.83591	-1.69454	7.21433e-25	3.23675
CYBA	8.9972	10.6916	-1.69441	1.15361e-24	3.23644
ARID3A	5.68512	7.37858	-1.69346	3.62373e-23	3.23431
HOXB13	0.76827	2.46152	-1.69325	2.54521e-12	3.23385
GTSE1	5.62085	7.31337	-1.69252	2.26828e-26	3.23221
SLC38A1	8.42159	10.1132	-1.69158	8.71788e-18	3.23011
KIAA1244	3.66715	5.35813	-1.69099	4.37444e-11	3.22877
SLC6A14	0.35243	2.04339	-1.69096	2.69959e-16	3.22872
KIF15	4.78792	6.47864	-1.69072	3.34445e-19	3.22817
GPR35	4.73744	6.42725	-1.68982	1.37663e-12	3.22615
FLJ23867	5.19688	6.8863	-1.68943	3.25888e-14	3.22529
CHI3L2	1.79707	3.48372	-1.68665	6.40282e-17	3.21909
C15orf42	4.68208	6.36789	-1.68581	5.7299e-27	3.21721
LOC284749	1.06697	2.75083	-1.68386	3.2693e-13	3.21286
CPNE7	3.49498	5.176	-1.68102	7.2798e-14	3.20654
TROAP	6.33622	8.01626	-1.68004	9.17918e-22	3.20437
ASPHD1	4.32163	6.00091	-1.67927	9.33231e-09	3.20267
EPHA10	2.0782	3.75283	-1.67463	6.82187e-11	3.19238
FLNC	5.71463	7.38865	-1.67403	7.79977e-09	3.19104
ALOX5	5.52807	7.20031	-1.67223	2.56111e-18	3.18708
DNM1	5.26979	6.94152	-1.67173	9.56846e-19	3.18597
CLDN4	6.71626	8.38649	-1.67023	7.68025e-07	3.18265
ITIH5	5.36211	7.03201	-1.6699	5.24584e-10	3.18193
AURKB	6.20214	7.87109	-1.66895	7.87844e-26	3.17983
ZNF695	1.27602	2.94379	-1.66778	4.95086e-15	3.17724
KIF23	5.90988	7.57739	-1.6675	1.62236e-23	3.17665
IL4I1	5.49877	7.16475	-1.66599	3.47816e-31	3.1733
ZIC2	5.03681	6.69978	-1.66296	2.14669e-09	3.16666
DLGAP5	5.83023	7.49035	-1.66012	9.09534e-23	3.16042
BCL11A	2.74877	4.40518	-1.65641	8.25484e-17	3.15231
MATN3	2.67027	4.32656	-1.65629	4.28701e-11	3.15205
GAD1	1.62097	3.27607	-1.65509	1.02569e-11	3.14944
BACE2	7.27443	8.92879	-1.65435	8.38526e-14	3.14782
MDFI	4.34208	5.99355	-1.65147	8.53446e-16	3.14153
NEURL3	5.1042	6.75541	-1.65122	9.71196e-14	3.14098
ZNF296	3.75002	5.40011	-1.65009	8.40977e-29	3.13852
COL11A1	1.90273	3.55113	-1.6484	1.29951e-09	3.13485
NPTX1	0.902518	2.55013	-1.64761	1.66069e-18	3.13315
REEP2	2.94765	4.59505	-1.64741	2.50928e-20	3.1327
CTLA4	3.20731	4.85391	-1.64661	1.26435e-17	3.13096
IMPDH1	7.17099	8.81704	-1.64604	1.1911e-34	3.12974
LYPD6B	1.34482	2.98939	-1.64458	8.7121e-11	3.12656
BUB1B	5.99973	7.63806	-1.63833	1.13957e-22	3.11305
RAP1GAP2	5.1254	6.76331	-1.63791	3.53932e-17	3.11214
NUF2	5.96741	7.60504	-1.63762	2.05391e-21	3.11153
RUNDC3A	1.58082	3.21674	-1.63592	2.8642e-24	3.10785
ZNF711	3.61302	5.24868	-1.63566	7.98043e-15	3.1073
SFRS13B	3.39369	5.02874	-1.63506	6.10967e-25	3.106
ECEL1	1.5383	3.17209	-1.63379	7.1821e-08	3.10326
TTK	5.523	7.15619	-1.63318	1.1042e-19	3.10197
PTK7	6.46489	8.09476	-1.62987	3.14983e-14	3.09486
S100A2	1.88157	3.51126	-1.62969	2.32432e-17	3.09446
KIAA1324	3.60664	5.23602	-1.62938	2.00136e-15	3.0938
TGFA	5.13849	6.76718	-1.62868	6.71357e-15	3.09231
TMEM156	4.19301	5.82105	-1.62804	9.15213e-13	3.09093
SMOX	6.98587	8.61296	-1.62709	2.16181e-30	3.08889
CXCL1	4.62416	6.25002	-1.62586	8.23687e-08	3.08626
ZBED2	1.43215	3.0572	-1.62505	2.8071e-18	3.08453
CAPG	8.23385	9.85842	-1.62456	4.53045e-22	3.08349
FER1L6	1.33992	2.96138	-1.62145	1.12835e-08	3.07685
GDF10	1.38902	3.00925	-1.62022	2.62037e-11	3.07422
PLA2G2D	3.05925	4.67921	-1.61997	4.39066e-10	3.07368
FZD7	5.05977	6.67918	-1.61942	7.93524e-21	3.07251
BRSK2	1.37432	2.99097	-1.61665	2.76696e-12	3.06662
C17orf28	7.07584	8.69231	-1.61647	3.1859e-23	3.06624
ANKS6	6.6799	8.29636	-1.61645	4.20802e-14	3.0662
FAM101A	2.52617	4.14183	-1.61565	1.41024e-10	3.0645
APLP1	3.7207	5.33612	-1.61542	5.05819e-11	3.06401
MSC	5.88776	7.50286	-1.6151	1.41067e-10	3.06332
CIB2	4.62714	6.24204	-1.6149	5.21524e-20	3.0629
KIF18B	5.90284	7.5168	-1.61396	4.33461e-22	3.06091
S100A6	9.4736	11.087	-1.61343	1.86358e-20	3.05979
TNFSF9	2.7347	4.34803	-1.61333	2.78623e-18	3.05957
DAGLA	5.79408	7.40739	-1.6133	9.28456e-20	3.05952
SH2D2A	4.59	6.20199	-1.61199	3.45334e-22	3.05673
GPR84	1.62642	3.23717	-1.61075	1.30938e-23	3.05411
HTR3A	0.568578	2.17755	-1.60897	4.104e-17	3.05035
ENPP5	3.29347	4.9021	-1.60863	2.38712e-08	3.04963
GRIN2A	1.94328	3.55143	-1.60815	8.84167e-11	3.04861
FBXO41	4.20423	5.81194	-1.60771	3.79182e-23	3.04767
PRSS22	1.03896	2.64524	-1.60628	2.3475e-11	3.04466
PPP1R14D	1.34916	2.95529	-1.60613	6.37351e-13	3.04434
KCNG1	1.63353	3.23859	-1.60507	5.42971e-14	3.0421
SMPDL3B	3.19715	4.8015	-1.60434	1.91074e-11	3.04057
FAM159A	1.83518	3.43681	-1.60163	1.59165e-17	3.03486
INHA	1.78543	3.38667	-1.60124	4.84602e-11	3.03404
C9orf110	2.45324	4.05094	-1.5977	1.25997e-22	3.0266
RENBP	6.47794	8.07374	-1.5958	1.33609e-19	3.02262
SOX11	0.826569	2.42178	-1.59521	5.18516e-21	3.02139
TMEM132A	6.69635	8.29138	-1.59504	7.55827e-22	3.02102
RTKN2	3.89865	5.49349	-1.59484	2.8801e-18	3.02061
C1orf88	1.3071	2.9016	-1.59449	8.25532e-19	3.01988
TRIP13	5.82204	7.41577	-1.59374	5.74707e-27	3.0183
SLCO4A1	3.09753	4.68928	-1.59174	1.1292e-13	3.01414
TNFAIP6	1.59924	3.19096	-1.59172	3.14198e-16	3.01409
SKA1	5.75813	7.34954	-1.59141	1.23599e-22	3.01344
DBN1	8.08815	9.67684	-1.58869	3.08328e-27	3.00776
VIL1	8.10053	9.68905	-1.58852	7.48806e-08	3.00741
PMAIP1	3.01246	4.60086	-1.58839	4.7453e-20	3.00715
LINGO1	5.79286	7.38116	-1.58831	1.13222e-17	3.00696
ADAP1	5.44828	7.03626	-1.58798	1.21273e-16	3.00628
RAD54L	4.9827	6.56893	-1.58623	3.00359e-21	3.00265
SLC38A5	3.39948	4.98274	-1.58327	2.79113e-18	2.99648
ST6GALNAC5	1.2116	2.7935	-1.5819	2.73983e-18	2.99363
KIF20A	6.73367	8.31417	-1.58051	1.66242e-21	2.99075
GDF1	0.520307	2.1005	-1.58019	1.8031e-20	2.99009
CENPM	6.127	7.70602	-1.57902	9.79881e-23	2.98767
HLA-DQB2	4.08736	5.66404	-1.57669	4.18869e-15	2.98284
SLC6A19	1.4033	2.9794	-1.57609	8.44212e-08	2.98161
PAFAH1B3	7.7036	9.27828	-1.57467	8.51685e-29	2.97868
HTRA3	5.63458	7.20822	-1.57365	5.3516e-12	2.97656
C10orf35	5.39609	6.96908	-1.573	2.01176e-16	2.97522
LTB	6.46054	8.0305	-1.56997	1.77721e-16	2.96898
RNFT2	4.12183	5.69151	-1.56968	1.52629e-23	2.96839
MBOAT4	2.18686	3.75443	-1.56757	1.99325e-14	2.96405
PNMA3	4.08393	5.65128	-1.56735	5.63347e-09	2.9636
PCNXL2	4.75317	6.31646	-1.56329	1.70421e-18	2.95528
BUB1	6.27477	7.83737	-1.5626	4.44172e-21	2.95387
FIBCD1	0.988101	2.54995	-1.56185	6.19819e-14	2.95231
MCM10	5.1639	6.72518	-1.56128	1.01956e-21	2.95116
RIBC2	2.78281	4.34352	-1.56071	2.19165e-15	2.94998
ADAMDEC1	2.85097	4.41018	-1.55921	2.80448e-11	2.94692
DPYSL4	2.12242	3.68096	-1.55854	9.18819e-14	2.94556
ACTL8	1.15078	2.70888	-1.5581	5.59539e-09	2.94466
ASCL2	2.62407	4.18172	-1.55765	9.9976e-22	2.94374
CREB3L1	4.92637	6.4839	-1.55753	3.02215e-11	2.9435
SRC	8.49911	10.0564	-1.55729	1.24448e-27	2.943
STK39	6.6712	8.22795	-1.55675	7.05768e-18	2.94191
DCDC2	7.11659	8.67187	-1.55528	4.7639e-07	2.93891
HOXC6	1.0794	2.63353	-1.55413	5.29076e-13	2.93656
HAGHL	3.64445	5.19823	-1.55378	1.51748e-17	2.93585
PSAPL1	0.432799	1.98616	-1.55336	3.17345e-19	2.93499
MUC6	2.84655	4.3998	-1.55325	4.94661e-06	2.93477
HOXC9	1.18486	2.73506	-1.5502	2.49741e-10	2.92858
KIF4A	6.82889	8.37837	-1.54948	4.9663e-20	2.92712
HAVCR1	1.16308	2.71238	-1.5493	1.5981e-11	2.92675
SALL4	2.84263	4.39144	-1.54881	6.16061e-10	2.92575
BLM	5.06124	6.60892	-1.54768	3.2751e-23	2.92347
TNNI2	2.68672	4.23393	-1.54721	1.58432e-16	2.92251
FAM27C	2.01069	3.55775	-1.54706	2.58982e-19	2.92221
C21orf56	5.68606	7.23267	-1.54661	9.13929e-15	2.92131
IGDCC3	1.06722	2.61381	-1.5466	2.45003e-10	2.92127
COL16A1	5.66099	7.20548	-1.54449	9.57611e-10	2.917
BMP7	0.879655	2.42326	-1.5436	3.50099e-10	2.91521
RAB42	2.64189	4.18515	-1.54325	8.83728e-27	2.91451
GOLGA7B	3.92926	5.47239	-1.54313	3.96373e-10	2.91426
PLEKHH2	3.81697	5.35977	-1.54279	4.02101e-15	2.91358
DIRAS2	2.1011	3.64058	-1.53948	1.30777e-09	2.9069
NEIL3	3.97044	5.50977	-1.53932	2.27541e-17	2.90658
SPDEF	1.62168	3.16062	-1.53894	2.47561e-10	2.90582
DSCAML1	1.61385	3.15254	-1.53869	1.83173e-12	2.90531
LPCAT1	8.97084	10.5077	-1.53691	2.43169e-39	2.90173
KCNH3	1.96466	3.50141	-1.53674	4.7259e-14	2.90139
DZIP1L	3.37168	4.90793	-1.53625	9.40561e-22	2.90039
TMSB10	12.3896	13.9256	-1.53605	6.48093e-29	2.9
WDR62	6.1325	7.66741	-1.53491	9.20307e-28	2.8977
SPINT2	7.1344	8.66915	-1.53475	3.04359e-10	2.89738
CCNJL	3.27565	4.80899	-1.53334	2.42398e-17	2.89455
COL2A1	1.99253	3.52571	-1.53318	9.55727e-05	2.89424
HOXD1	1.99664	3.52892	-1.53228	1.55457e-13	2.89243
CHAF1B	5.72622	7.25841	-1.53219	3.95104e-23	2.89225
GIPR	1.08607	2.61784	-1.53177	3.25708e-20	2.8914
CADPS	1.02752	2.55891	-1.53139	1.65565e-11	2.89065
TRIM71	1.07428	2.60511	-1.53084	9.14915e-12	2.88954
PTTG1	7.47644	9.0063	-1.52986	7.87488e-21	2.88758
SEZ6L2	6.86396	8.39313	-1.52917	1.70887e-05	2.88619
DLX6	0.516989	2.04571	-1.52872	4.05989e-13	2.8853
ATP6V0D2	2.50809	4.03671	-1.52862	5.25951e-13	2.8851
CCNE1	5.44167	6.97025	-1.52858	1.56158e-17	2.88503
S100A11	9.46451	10.9923	-1.52774	1.27948e-26	2.88334
CHST4	1.89547	3.42148	-1.52601	5.72334e-07	2.87989
RAB34	7.32746	8.85192	-1.52446	1.99089e-15	2.8768
PLXNA3	7.26157	8.78592	-1.52435	1.78894e-25	2.87657
MDK	10.5749	12.0991	-1.52429	7.70148e-16	2.87645
GFPT2	3.57469	5.09776	-1.52307	2.11286e-10	2.87401
GAGE12D	0.882106	2.40187	-1.51977	1.75206e-06	2.86744
HPDL	2.21972	3.73819	-1.51848	1.32907e-21	2.86488
CDCA2	4.62352	6.14191	-1.51839	1.91902e-21	2.8647
LGALS2	3.90346	5.42057	-1.51712	2.86375e-11	2.86219
LOXL4	7.37055	8.88585	-1.5153	8.76942e-08	2.85858
MGC57346	4.82237	6.33744	-1.51507	2.86214e-21	2.85812
TNFRSF21	8.49285	10.0055	-1.51269	1.09534e-25	2.85341
PAK6	2.59806	4.10916	-1.5111	3.05464e-14	2.85027
EPN3	1.09467	2.60472	-1.51005	1.72072e-13	2.84819
ANLN	6.93952	8.44869	-1.50917	9.73257e-21	2.84647
CHST10	5.02628	6.53523	-1.50895	9.60884e-21	2.84604
IL21R	3.31392	4.8225	-1.50858	1.06243e-15	2.84531
TMEM61	1.94386	3.45228	-1.50841	5.90967e-14	2.84497
RAP1GAP	8.96799	10.4757	-1.50772	1.10769e-20	2.84361
SLC7A11	5.36714	6.87402	-1.50687	1.91491e-09	2.84193
CCNB2	6.79512	8.30115	-1.50603	1.27502e-20	2.84028
KIF18A	4.7272	6.23277	-1.50556	2.83e-20	2.83935
HJURP	6.45574	7.96106	-1.50531	1.87865e-21	2.83886
MCCD1	1.39915	2.90406	-1.50491	8.5067e-08	2.83807
GLP1R	0.596467	2.10015	-1.50368	9.78295e-13	2.83566
ESYT3	2.44514	3.94826	-1.50312	1.23197e-13	2.83455
SHCBP1	5.29709	6.79891	-1.50183	4.64042e-21	2.83201
VCAN	7.52859	9.03031	-1.50172	3.54019e-09	2.8318
HOXC10	0.5892	2.09083	-1.50163	6.2977e-10	2.83163
PTP4A3	7.9471	9.44863	-1.50153	1.32022e-22	2.83144
GUCY2C	2.62135	4.12226	-1.50091	4.34217e-06	2.83021
IL8	6.04883	7.54878	-1.49995	1.79816e-07	2.82833
DNER	1.03301	2.53292	-1.4999	2.04445e-08	2.82824
TFAP2A	3.03113	4.53014	-1.49901	1.4255e-11	2.82649
ABCC1	7.29865	8.7947	-1.49605	2.92328e-22	2.82069
LAMA1	1.70372	3.19951	-1.49578	3.78493e-10	2.82017
S100A9	6.48128	7.97528	-1.494	2.41205e-13	2.81669
KIAA1524	5.05223	6.54521	-1.49298	7.34938e-23	2.81471
MUC12	1.24075	2.73271	-1.49196	4.58509e-15	2.81271
RNF24	5.21402	6.7059	-1.49188	3.4682e-42	2.81255
SLC6A10P	0.899916	2.39157	-1.49165	4.81669e-20	2.81211
ZPLD1	1.28242	2.7736	-1.49118	6.03021e-09	2.81118
IL2RA	2.66831	4.15858	-1.49027	2.91894e-16	2.80941
SPOCD1	2.33719	3.82672	-1.48953	1.18642e-17	2.80797
PTPLA	2.16254	3.65178	-1.48924	1.02673e-13	2.80741
NT5DC2	7.99993	9.48909	-1.48916	8.13364e-22	2.80726
SLFN13	5.31295	6.80134	-1.48839	1.43474e-11	2.80576
RAB3IL1	6.69958	8.18669	-1.48711	1.04423e-26	2.80327
MIOX	1.48421	2.97085	-1.48663	1.27003e-10	2.80234
FZD2	3.56619	5.04955	-1.48337	7.22566e-22	2.796
ADAM6	9.89723	11.3803	-1.48307	1.65305e-06	2.79544
C3orf32	4.23472	5.71765	-1.48294	1.53528e-07	2.79517
NTM	3.18379	4.66596	-1.48217	2.9926e-09	2.79368
IL2RG	7.51333	8.99455	-1.48123	6.60173e-18	2.79186
ZG16B	2.39234	3.87329	-1.48095	2.18777e-10	2.79133
BIRC7	1.047	2.52749	-1.48048	1.90575e-16	2.79042
ANXA13	6.87448	8.35394	-1.47945	2.34516e-06	2.78843
SEMA4A	5.27465	6.75405	-1.4794	7.47572e-25	2.78832
DMBX1	0.563987	2.04205	-1.47806	2.32441e-17	2.78574
ACSL4	11.0227	12.4999	-1.47724	4.73654e-09	2.78417
CDCA3	6.26283	7.73973	-1.4769	3.35151e-24	2.7835
MGAM	2.08387	3.55994	-1.47607	1.04236e-09	2.7819
DUSP4	4.3668	5.8421	-1.47529	9.95034e-18	2.7804
TOP2A	8.86192	10.3372	-1.47529	1.28289e-18	2.78039
SERPINE2	7.49843	8.97369	-1.47526	4.64575e-11	2.78034
TPBG	4.00067	5.4747	-1.47403	1.63966e-12	2.77796
CCL26	1.17856	2.65018	-1.47162	6.92685e-16	2.77333
NFE2L3	6.4454	7.91641	-1.47101	4.04971e-27	2.77217
MKI67	8.56121	10.0319	-1.47072	6.88937e-23	2.7716
C12orf75	6.4118	7.88231	-1.47051	6.7657e-12	2.77119
IER3	8.8715	10.3413	-1.46979	1.1899e-19	2.76982
C20orf118	4.59231	6.06191	-1.4696	6.07533e-18	2.76945
NAT8L	1.53335	3.00198	-1.46863	9.63979e-15	2.76759
KRT17	3.53827	5.00663	-1.46836	2.70342e-08	2.76707
DPEP1	2.48881	3.95627	-1.46746	7.40088e-08	2.76535
TFAP2E	2.01477	3.48141	-1.46665	7.6636e-28	2.76379
ZDHHC13	5.46906	6.93564	-1.46657	1.60845e-21	2.76364
OVOL2	1.02155	2.488	-1.46644	1.61534e-12	2.7634
A4GNT	0.482427	1.94751	-1.46508	1.95498e-14	2.7608
OCA2	1.86817	3.33239	-1.46423	7.40425e-08	2.75916
IRF4	3.29684	4.76092	-1.46408	1.61597e-12	2.75887
TOX	3.94457	5.40702	-1.46245	1.35378e-10	2.75577
HOMER3	7.31459	8.77666	-1.46207	1.18686e-32	2.75503
CR2	0.955223	2.41702	-1.46179	9.72959e-13	2.75451
ADORA1	3.93321	5.39424	-1.46104	5.62099e-10	2.75307
TRPM2	5.45707	6.91674	-1.45967	4.4529e-26	2.75046
MPP2	2.4324	3.89149	-1.4591	1.70704e-16	2.74936
CCR6	4.65754	6.1163	-1.45875	3.38875e-14	2.7487
CD207	1.73067	3.18912	-1.45846	1.48277e-14	2.74815
LRFN1	4.59168	6.04964	-1.45796	9.91555e-21	2.74719
LIN28B	1.43281	2.88999	-1.45719	1.39431e-05	2.74572
KCNJ16	1.56216	3.01641	-1.45425	1.13248e-07	2.74015
PLAUR	6.15738	7.61158	-1.4542	4.33703e-25	2.74005
UHRF1	6.03736	7.48911	-1.45175	2.48327e-19	2.7354
SIRPG	3.51227	4.96383	-1.45156	7.81544e-15	2.73503
VEGFB	8.85605	10.3076	-1.45154	8.52684e-18	2.735
ZDHHC8P1	0.98784	2.43875	-1.45091	3.50524e-15	2.73381
HAPLN3	5.07452	6.52432	-1.44981	2.29627e-18	2.73171
PTPRS	5.94654	7.39607	-1.44954	2.12491e-08	2.7312
GPRIN2	1.25583	2.70504	-1.44921	1.0918e-09	2.73058
LEF1	5.66535	7.11399	-1.44864	4.67368e-11	2.7295
C1QL4	1.38709	2.8357	-1.44861	4.0437e-14	2.72944
KIF26B	3.67144	5.11968	-1.44824	4.21104e-11	2.72876
CENPF	8.13469	9.58254	-1.44785	6.68061e-21	2.72801
LMX1B	0.676225	2.12377	-1.44754	1.1594e-11	2.72743
TRPV6	1.46514	2.91236	-1.44722	2.02254e-08	2.72683
FAM131C	1.50267	2.94981	-1.44713	5.10267e-12	2.72666
PIF1	4.73471	6.18019	-1.44548	9.33508e-22	2.72354
KIAA1984	2.92411	4.36894	-1.44483	9.38738e-17	2.7223
CERCAM	6.20576	7.6498	-1.44404	1.10127e-14	2.72082
RYR1	2.84584	4.28913	-1.44329	5.34361e-16	2.7194
C10orf91	0.250821	1.69129	-1.44047	6.39518e-19	2.71409
SLC7A7	6.8109	8.25121	-1.44031	2.17095e-27	2.71379
PRR19	3.73131	5.16995	-1.43864	1.18254e-15	2.71065
OXTR	3.58459	5.02169	-1.4371	5.52512e-18	2.70777
FCGR1A	4.05339	5.48919	-1.4358	6.89337e-15	2.70532
RAB3D	6.67174	8.10735	-1.43561	6.24408e-16	2.70496
PPP1R1B	1.54489	2.98031	-1.43542	2.69108e-08	2.70462
BHLHE41	4.6872	6.12124	-1.43404	5.84325e-13	2.70202
KRBA1	5.48128	6.91521	-1.43394	8.80849e-23	2.70183
GPR109B	3.04605	4.47997	-1.43392	2.35913e-12	2.7018
GP2	1.55446	2.9881	-1.43364	1.2097e-05	2.70128
HPSE	3.38346	4.81677	-1.43331	2.38401e-19	2.70065
FAM27A	1.55291	2.98559	-1.43268	1.02147e-18	2.69948
LHFPL2	7.315	8.74736	-1.43235	5.81105e-30	2.69887
FAM171A2	3.38356	4.81588	-1.43232	1.30021e-16	2.6988
CDH16	2.73124	4.16334	-1.4321	6.93175e-07	2.6984
GPRIN1	5.66102	7.09283	-1.43181	7.65822e-22	2.69786
NKX3-2	0.808074	2.23944	-1.43136	1.91684e-17	2.69702
FBLN1	8.48485	9.91559	-1.43073	9.73534e-12	2.69584
ZNF320	6.08768	7.5184	-1.43071	7.70875e-14	2.6958
AREG	2.51234	3.94276	-1.43042	3.9806e-11	2.69526
CD3D	5.2826	6.71112	-1.42852	6.37518e-14	2.69171
SLC35F2	4.02645	5.45488	-1.42843	3.31226e-18	2.69153
TREM2	5.72528	7.15198	-1.4267	2.59215e-15	2.68831
IPW	6.69047	8.11602	-1.42555	1.84121e-12	2.68617
ZNF714	3.77039	5.19593	-1.42553	1.43538e-15	2.68614
NEK2	6.51493	7.93942	-1.42449	5.16629e-18	2.68419
PRR15L	4.80653	6.23001	-1.42347	5.30769e-07	2.68231
SPC25	5.21952	6.64299	-1.42347	2.89439e-21	2.6823
LONRF2	4.35994	5.7826	-1.42266	3.20791e-08	2.6808
KCNJ10	2.77206	4.19376	-1.4217	1.23873e-12	2.67901
NOVA1	3.19052	4.61056	-1.42004	5.2943e-10	2.67592
B3GNT8	3.53259	4.9522	-1.41961	9.71028e-21	2.67514
PRRX2	0.970424	2.38991	-1.41948	3.54107e-16	2.6749
C5orf30	5.13203	6.5515	-1.41947	4.80734e-15	2.67488
EMILIN2	6.27209	7.68891	-1.41682	7.60564e-26	2.66997
ISL2	1.45798	2.87406	-1.41608	4.49339e-13	2.66859
FAM81A	3.10095	4.51702	-1.41607	3.39138e-17	2.66857
FAM54A	4.14603	5.56093	-1.4149	3.12903e-21	2.66641
DLG3	5.93864	7.35329	-1.41465	2.64291e-14	2.66596
FKBP10	7.88443	9.29773	-1.41331	1.38808e-16	2.66347
VNN2	6.50782	7.91915	-1.41133	1.12578e-08	2.65982
PITX2	0.525425	1.93414	-1.40872	5.02329e-12	2.65501
C15orf48	4.96652	6.37456	-1.40804	5.93888e-08	2.65376
C9orf109	1.53072	2.9382	-1.40748	4.92885e-23	2.65273
FOXL1	2.90823	4.31557	-1.40734	1.37484e-16	2.65248
ADORA2B	3.00702	4.41128	-1.40426	2.14248e-17	2.64682
COL8A2	4.1606	5.56169	-1.40109	3.69379e-12	2.64102
DNAJB13	0.625312	2.02519	-1.39987	1.28097e-20	2.63879
EPPK1	6.1267	7.52628	-1.39958	1.24478e-07	2.63824
GLB1L2	2.38747	3.78693	-1.39946	8.60769e-10	2.63803
HOXA10	3.721	5.11948	-1.39848	3.98351e-06	2.63624
TMEM63C	1.77399	3.17195	-1.39796	1.11964e-11	2.63528
CEACAM7	0.377367	1.77515	-1.39778	9.63062e-09	2.63496
HTR1D	2.54088	3.93862	-1.39774	8.44471e-07	2.63489
TRIM59	4.86216	6.2592	-1.39704	2.60695e-28	2.6336
CDK1	7.5169	8.91354	-1.39664	1.0447e-21	2.63288
MPP3	3.99002	5.38604	-1.39602	2.08391e-15	2.63174
NCAPG	7.28424	8.68008	-1.39584	6.15556e-21	2.63142
ABCB5	1.04664	2.44132	-1.39468	1.49682e-09	2.6293
NLRP2	2.21266	3.60728	-1.39462	2.16459e-09	2.62919
ACCN2	4.21645	5.61078	-1.39433	9.31812e-10	2.62866
LRP2	2.38016	3.77336	-1.3932	1.93272e-06	2.6266
PLXNA1	8.22395	9.61679	-1.39283	9.3023e-42	2.62593
CCNB1	8.13752	9.52996	-1.39244	2.39232e-25	2.62522
C1orf113	4.14263	5.53191	-1.38928	1.20119e-32	2.61948
CDT1	7.18021	8.5692	-1.38899	3.65011e-20	2.61896
KIAA0802	5.51949	6.90811	-1.38861	1.07971e-12	2.61827
DDN	0.84625	2.2342	-1.38795	1.32569e-24	2.61706
CLGN	6.33755	7.72529	-1.38774	8.25278e-07	2.61669
ARHGEF2	8.65901	10.0454	-1.38636	5.7718e-42	2.61418
PLXNB3	4.18862	5.57388	-1.38526	1.17773e-08	2.61218
FOXM1	7.97978	9.36435	-1.38457	1.13382e-18	2.61093
TDRD5	0.503845	1.8875	-1.38365	3.75755e-13	2.60928
UGT1A10	1.96315	3.34668	-1.38353	3.89459e-05	2.60906
EPHB6	5.27965	6.66132	-1.38166	1.99803e-10	2.60569
C11orf41	1.57198	2.95356	-1.38158	1.0352e-13	2.60554
P2RX5	4.21103	5.59255	-1.38152	8.8345e-21	2.60543
KIAA1211	3.6878	5.0674	-1.3796	2.28226e-10	2.60197
TRIM50	3.25992	4.63925	-1.37933	2.76583e-05	2.60148
HOXB9	0.70607	2.08519	-1.37912	1.38859e-13	2.6011
KIFC1	7.43791	8.8166	-1.37869	1.04443e-18	2.60033
SEPT5	6.9848	8.35925	-1.37445	2.29012e-18	2.5927
OLFM4	0.870603	2.24378	-1.37318	1.0052e-08	2.59041
CLDN18	0.93233	2.30541	-1.37308	9.16593e-12	2.59024
CPXM1	4.63364	6.0057	-1.37206	1.36663e-11	2.5884
MELK	6.28194	7.65356	-1.37162	4.10873e-18	2.58762
HES2	2.27293	3.64403	-1.3711	3.10609e-12	2.58668
CDC25A	5.59515	6.96559	-1.37045	1.43667e-21	2.58551
SLC2A1	6.62647	7.99601	-1.36954	1.41164e-15	2.58389
ORC6L	5.26565	6.63461	-1.36896	1.03208e-23	2.58285
CLEC5A	2.27337	3.64174	-1.36837	3.55194e-13	2.58178
E2F2	5.06307	6.43114	-1.36807	3.13818e-21	2.58126
ADM2	7.58386	8.95174	-1.36789	8.70503e-15	2.58092
SLC45A4	6.54275	7.91006	-1.36731	1.17518e-15	2.57989
PPP1R14C	0.914295	2.2815	-1.3672	1.14429e-12	2.5797
FUT2	3.84858	5.21578	-1.3672	2.00455e-10	2.57969
CTXN1	2.73045	4.09716	-1.36671	1.40092e-15	2.57882
TRIM31	5.83921	7.20569	-1.36647	4.07126e-07	2.57839
CARD9	3.97374	5.33959	-1.36586	2.58875e-23	2.57729
MCOLN2	2.74347	4.109	-1.36554	6.02331e-15	2.57672
BMF	7.66379	9.02781	-1.36402	2.96531e-22	2.57401
TGFB1	8.72634	10.0902	-1.36381	1.0159e-22	2.57364
SLC35F3	0.925555	2.28909	-1.36353	3.17567e-14	2.57314
AIM2	1.94053	3.30343	-1.3629	3.83895e-13	2.57202
TNFSF12-TNFS	5.18826	6.55112	-1.36286	1.68143e-09	2.57194
CLSPN	3.71231	5.07477	-1.36246	7.47412e-13	2.57123
C11orf92	4.5129	5.87526	-1.36236	5.22762e-14	2.57105
SLC44A3	7.49392	8.85527	-1.36135	1.26264e-12	2.56926
PLTP	8.29784	9.65913	-1.36128	1.853e-15	2.56913
NRXN3	3.96459	5.32529	-1.3607	2.38855e-08	2.5681
IGSF3	7.16739	8.52786	-1.36047	1.12091e-11	2.56769
S100B	2.7582	4.11866	-1.36046	6.37378e-16	2.56768
CSF3R	5.53462	6.89507	-1.36045	4.663e-17	2.56765
JAK3	6.4037	7.76401	-1.3603	1.00542e-18	2.56739
CD7	6.17488	7.53513	-1.36024	4.98943e-14	2.56728
SLC2A6	6.76126	8.1213	-1.36004	8.71506e-16	2.56693
MFSD10	8.38889	9.74874	-1.35985	1.17033e-43	2.56658
SMARCD3	6.20392	7.56363	-1.3597	2.57567e-17	2.56633
MARCKSL1	9.84437	11.2037	-1.3593	1.62079e-32	2.5656
KLC3	3.33324	4.69186	-1.35862	3.86581e-16	2.5644
FLJ22536	1.10874	2.46651	-1.35777	1.7565e-18	2.56288
COMP	2.82832	4.18584	-1.35752	1.46548e-05	2.56244
CNTNAP1	5.45282	6.81012	-1.35729	1.98879e-18	2.56204
AHNAK2	5.00457	6.36089	-1.35632	9.085e-08	2.56032
CDC45	6.0175	7.37366	-1.35616	2.77291e-17	2.56004
GAL3ST4	4.81336	6.16882	-1.35546	5.4308e-18	2.55878
BAI2	2.24216	3.59759	-1.35543	1.03547e-12	2.55873
OSBP2	5.37258	6.72678	-1.35419	2.45474e-16	2.55654
NSUN7	1.8835	3.23623	-1.35273	2.30248e-08	2.55395
EXO1	5.74821	7.09861	-1.35041	8.55329e-18	2.54984
FFAR2	2.11051	3.46007	-1.34956	1.13705e-17	2.54834
FAM72D	4.53487	5.88396	-1.34909	7.17661e-19	2.54751
WNK4	4.83141	6.18006	-1.34865	1.4116e-05	2.54674
CDC6	7.30505	8.65338	-1.34833	4.27657e-20	2.54618
JPH1	3.17041	4.5186	-1.34819	2.12239e-08	2.54592
KIAA1377	2.85687	4.20365	-1.34678	5.33806e-19	2.54344
ZNF280B	1.53681	2.88213	-1.34532	3.42452e-16	2.54087
NKAIN1	0.58469	1.92988	-1.34519	2.67819e-22	2.54063
TMEM151A	3.31649	4.66119	-1.3447	4.96762e-09	2.53978
FCGR1B	4.3587	5.70292	-1.34422	4.32593e-17	2.53893
CHIT1	2.97497	4.31886	-1.34389	2.15781e-06	2.53835
ELF4	6.0789	7.42269	-1.34379	8.44908e-24	2.53818
TMEM130	1.6006	2.94302	-1.34242	1.11429e-09	2.53575
NCAPH	6.12689	7.46864	-1.34175	2.429e-19	2.53459
TRPC1	4.27208	5.61373	-1.34164	1.44075e-20	2.5344
LMTK3	3.35132	4.69292	-1.34159	2.858e-07	2.53431
GGT6	1.70937	3.05044	-1.34107	4.23931e-07	2.5334
ACOT11	3.4426	4.78345	-1.34084	7.36e-12	2.533
MARCH3	4.94438	6.28217	-1.33779	9.3954e-22	2.52764
UBASH3B	5.2289	6.56665	-1.33775	7.49701e-20	2.52757
KEL	1.94091	3.27753	-1.33662	2.07809e-08	2.52559
DRP2	0.736566	2.07224	-1.33568	8.76892e-24	2.52394
ATP6V1B1	1.84164	3.1771	-1.33546	2.22583e-13	2.52356
FABP6	0.564953	1.89995	-1.335	1.57726e-12	2.52276
LIMK1	7.98293	9.31757	-1.33464	1.58133e-44	2.52213
HMGA1	9.93403	11.268	-1.33396	2.23304e-31	2.52094
KCNE1L	2.91532	4.24904	-1.33373	3.13097e-10	2.52053
CPZ	3.24819	4.58178	-1.3336	3.97437e-06	2.52031
SIGLEC10	4.76434	6.0978	-1.33346	1.00159e-18	2.52007
WNT4	4.77178	6.10489	-1.33311	8.17158e-06	2.51945
PPP1R9A	5.21396	6.54662	-1.33265	2.33427e-10	2.51866
SULF1	6.82192	8.15451	-1.33259	2.26265e-08	2.51854
SKA3	5.64651	6.97873	-1.33222	1.84227e-18	2.51789
EIF5A2	5.95883	7.28998	-1.33115	4.27225e-11	2.51603
TMEM158	3.338	4.66831	-1.33031	2.40074e-15	2.51457
FMNL2	7.09641	8.4256	-1.3292	2.38072e-18	2.51263
C12orf36	0.533493	1.86263	-1.32914	7.60082e-12	2.51253
FGD3	5.80766	7.13585	-1.32819	8.12322e-22	2.51088
ORC1L	5.51298	6.84061	-1.32763	1.60263e-19	2.50991
RAD51	5.32285	6.64983	-1.32698	9.10915e-22	2.50876
COL4A5	4.92828	6.2549	-1.32662	7.87259e-06	2.50815
ST6GALNAC4	6.70136	8.02788	-1.32651	5.3622e-29	2.50796
VLDLR	4.92281	6.24925	-1.32644	8.21166e-07	2.50783
C11orf45	3.43192	4.75554	-1.32362	7.09414e-19	2.50294
ERP27	3.05628	4.37967	-1.32339	6.64591e-11	2.50253
KCNJ11	5.08473	6.40688	-1.32215	4.93449e-12	2.50039
GAGE4	1.01561	2.3375	-1.32188	1.24554e-05	2.49992
TIGIT	3.88701	5.20833	-1.32132	2.02309e-12	2.49894
BCL2A1	4.13552	5.45635	-1.32082	1.44522e-14	2.49808
MYB	2.63389	3.95459	-1.32071	2.46887e-16	2.49789
CD79A	3.6002	4.92084	-1.32064	1.45987e-07	2.49777
IBSP	1.14683	2.46686	-1.32002	3.28536e-10	2.4967
P2RY6	4.63542	5.95473	-1.31932	2.772e-16	2.49548
MEG3	4.96657	6.28528	-1.31872	3.02673e-07	2.49444
WFDC2	3.42047	4.73879	-1.31832	7.88212e-05	2.49375
IGFBPL1	1.04368	2.36034	-1.31667	2.08661e-10	2.4909
TFF3	5.46731	6.78385	-1.31654	7.74069e-09	2.49068
PTGS1	5.68927	7.00545	-1.31619	3.11486e-16	2.49007
RECQL4	7.79296	9.10867	-1.31572	2.07809e-21	2.48926
CD177	1.42473	2.73903	-1.3143	3.51216e-13	2.48682
HSPB8	6.90848	8.22272	-1.31424	1.01682e-07	2.48671
FUT4	6.17409	7.48678	-1.31269	4.22441e-15	2.48404
CD1A	0.931289	2.24276	-1.31147	1.23496e-16	2.48194
STK33	1.31211	2.62228	-1.31017	8.61671e-10	2.47972
SP8	0.623793	1.93368	-1.30989	4.60623e-11	2.47922
SLC26A9	1.34329	2.65297	-1.30968	2.41538e-10	2.47886
ADAMTS3	2.42204	3.73149	-1.30945	5.68034e-12	2.47847
COLEC12	4.19383	5.50327	-1.30944	9.51073e-10	2.47846
CENPE	5.91783	7.22722	-1.30939	1.80653e-18	2.47836
TLL2	1.51807	2.8271	-1.30903	1.63596e-18	2.47776
IFI27L2	6.12602	7.43403	-1.30801	3.04663e-17	2.476
ANKRD22	3.7372	5.04491	-1.30771	3.34427e-07	2.47549
BATF	5.2676	6.57441	-1.30681	1.39019e-11	2.47394
ITPKA	6.33888	7.64554	-1.30666	3.30303e-11	2.47368
VAX2	1.78157	3.08766	-1.30609	1.25964e-13	2.47271
MST1R	3.64974	4.95442	-1.30468	2.3251e-08	2.47029
GJA3	0.833325	2.13797	-1.30464	1.26519e-17	2.47023
NCF1	4.86612	6.17054	-1.30442	3.16465e-15	2.46984
SLCO4C1	3.76415	5.06803	-1.30388	3.34476e-05	2.46892
ITGA3	7.33698	8.64075	-1.30377	5.94288e-14	2.46873
FBXL2	2.67099	3.97355	-1.30256	1.21661e-14	2.46665
CCNI2	1.61414	2.91669	-1.30255	4.65325e-18	2.46664
SGSM1	3.52822	4.82939	-1.30117	2.35166e-12	2.46428
MTHFD1L	7.30191	8.603	-1.30109	2.55068e-32	2.46414
GPC3	11.3721	12.6718	-1.2997	7.88699e-05	2.46177
GINS1	6.75837	8.05797	-1.29959	2.46591e-20	2.46159
MACC1	2.60712	3.90637	-1.29924	6.87617e-09	2.461
ENTPD3	0.861214	2.16043	-1.29921	4.98253e-12	2.46094
DBNDD2	7.40335	8.70241	-1.29906	6.15275e-31	2.46069
NAALADL1	4.95699	6.2557	-1.29872	7.00972e-11	2.4601
CD19	1.52472	2.82259	-1.29788	5.55384e-10	2.45866
CDS1	4.85435	6.15186	-1.2975	1.25566e-06	2.45803
CCDC74B	1.4046	2.70061	-1.29601	1.14291e-16	2.4555
PSMC3IP	5.14306	6.43886	-1.2958	1.77274e-17	2.45513
TEAD4	5.95135	7.24703	-1.29568	5.62479e-18	2.45493
CCDC109B	5.06313	6.35773	-1.29459	1.92397e-14	2.45308
CDCA8	6.79334	8.08792	-1.29458	6.29038e-21	2.45305
GRIN2D	3.66314	4.95743	-1.29429	7.01201e-18	2.45256
TRIM54	2.01524	3.30951	-1.29427	2.95792e-07	2.45252
PDGFRL	4.14094	5.43496	-1.29402	1.31979e-17	2.4521
CD27	4.80075	6.09462	-1.29387	6.87978e-11	2.45185
ISLR	6.08901	7.38272	-1.29371	4.34556e-06	2.45158
GLIS2	7.29038	8.58406	-1.29368	2.3267e-15	2.45152
PFKFB3	8.24621	9.53966	-1.29346	2.21016e-14	2.45114
CARD11	5.11184	6.40525	-1.29342	6.20443e-15	2.45108
ACSS1	7.66995	8.96332	-1.29337	1.34368e-16	2.451
LYPD6	2.38369	3.67703	-1.29334	1.63451e-08	2.45095
SIX4	3.64018	4.93252	-1.29234	1.72217e-10	2.44925
TMEM55A	6.17912	7.46898	-1.28986	8.19899e-18	2.44504
SLMO1	2.30745	3.59696	-1.2895	1.39375e-19	2.44444
GRIK4	1.20326	2.49242	-1.28916	1.51102e-11	2.44385
F3	4.77899	6.068	-1.28901	5.147e-13	2.4436
MICAL1	7.43483	8.72306	-1.28823	8.40514e-25	2.44229
PLD4	3.47734	4.76538	-1.28804	1.09031e-11	2.44196
HCN4	0.694269	1.98223	-1.28796	1.67915e-13	2.44183
ADAMTS14	3.57133	4.85883	-1.28749	4.69102e-16	2.44104
NQO1	9.03757	10.3248	-1.28721	8.84551e-05	2.44055
CENPI	3.33638	4.62243	-1.28605	4.24131e-14	2.43859
FOXF2	2.27092	3.55578	-1.28486	1.06094e-13	2.43658
TMPRSS13	1.8536	3.13799	-1.28439	2.9451e-13	2.43579
FNDC1	4.44342	5.72732	-1.2839	5.82825e-06	2.43496
PADI2	3.71548	4.99857	-1.28309	3.89998e-10	2.4336
C9orf167	6.55077	7.83354	-1.28276	9.38508e-24	2.43305
ZNF321	3.3296	4.61202	-1.28242	3.67636e-15	2.43246
POLQ	4.94436	6.2264	-1.28205	4.3023e-16	2.43184
GPR109A	3.24864	4.53016	-1.28152	1.68762e-11	2.43096
CYP2S1	4.5766	5.85784	-1.28124	1.68549e-11	2.43048
C6orf168	1.12052	2.4012	-1.28068	1.03393e-11	2.42954
GUCA2A	1.06124	2.3418	-1.28056	7.3823e-09	2.42934
ICOS	2.78623	4.06648	-1.28025	7.43411e-13	2.42882
FANCD2	6.49301	7.77255	-1.27954	1.75161e-21	2.42761
WNT10A	1.98431	3.26225	-1.27794	4.32811e-15	2.42492
MS4A8B	0.530101	1.80684	-1.27674	1.71597e-09	2.42291
KCNK9	1.81153	3.08824	-1.27671	1.49549e-06	2.42286
MLLT3	4.82934	6.10601	-1.27667	3.02597e-13	2.42279
FAM57A	5.89627	7.17221	-1.27594	1.20776e-27	2.42157
DPP10	0.453049	1.72732	-1.27427	6.53022e-09	2.41877
NCK2	7.98075	9.25271	-1.27196	4.63715e-19	2.4149
NDC80	6.56544	7.8369	-1.27146	1.28857e-17	2.41405
B4GALNT2	1.69785	2.96891	-1.27106	4.13655e-05	2.41339
BRSK1	3.5985	4.86937	-1.27087	3.84792e-19	2.41307
LOC96610	10.108	11.3785	-1.27052	5.01091e-08	2.41248
CCDC74A	3.03618	4.30554	-1.26937	5.91593e-13	2.41056
CCDC136	1.62234	2.89162	-1.26927	9.59786e-23	2.4104
CACNA1H	7.02557	8.29468	-1.26911	1.17648e-05	2.41013
CABYR	4.79065	6.05897	-1.26833	2.09285e-06	2.40882
FCGR1C	2.86823	4.13652	-1.26829	1.25925e-15	2.40876
TACC3	8.54327	9.81073	-1.26747	1.57648e-28	2.40738
GLRB	3.40636	4.67362	-1.26726	1.6898e-05	2.40704
MTL5	4.83944	6.1066	-1.26716	5.79373e-16	2.40687
RAB36	2.94782	4.21482	-1.267	7.28492e-12	2.40661
NRG3	1.26851	2.53537	-1.26685	7.00832e-11	2.40636
ARHGEF4	2.33912	3.60583	-1.26671	2.09133e-07	2.40613
EPR1	7.14548	8.41193	-1.26645	7.57102e-12	2.40569
ASF1B	6.91014	8.1764	-1.26626	3.56156e-19	2.40537
CDCA5	7.39366	8.65958	-1.26592	4.29987e-21	2.40481
PRSS21	0.586957	1.85217	-1.26521	5.24843e-12	2.40363
ATP2C2	1.15143	2.41661	-1.26518	2.61602e-10	2.40357
ITM2C	9.56798	10.8324	-1.26442	3.41005e-20	2.40231
SNHG3	4.73566	6.00006	-1.2644	2.28838e-23	2.40227
ECT2	7.42248	8.68646	-1.26399	2.89408e-21	2.40158
TLR10	2.17232	3.43528	-1.26296	1.52898e-11	2.39988
UCA1	1.52239	2.78497	-1.26257	7.67974e-07	2.39923
TIFAB	1.87826	3.13885	-1.26059	2.97819e-16	2.39595
LEFTY1	3.4136	4.67318	-1.25958	2.15612e-08	2.39426
RPLP0P2	3.16921	4.42835	-1.25914	2.41303e-19	2.39353
BASP1	6.00131	7.2602	-1.25889	7.93256e-12	2.39312
LOC100133545	2.11494	3.37333	-1.25839	1.0443e-06	2.39229
CD22	3.97887	5.23563	-1.25677	1.89683e-12	2.3896
PRDM16	3.62779	4.88435	-1.25655	1.04407e-07	2.38924
CTAG1B	1.63086	2.88732	-1.25646	9.42469e-05	2.38909
SH2D3A	4.96619	6.22237	-1.25618	1.03882e-13	2.38862
AMPD3	5.33937	6.59448	-1.25512	2.48739e-22	2.38687
ROR1	2.20143	3.45561	-1.25418	2.67062e-09	2.38531
PRR11	3.17231	4.42628	-1.25397	5.40449e-09	2.38497
GDPD3	3.48681	4.7406	-1.25379	5.75738e-16	2.38467
ITGB4	7.4569	8.71067	-1.25377	2.53424e-15	2.38464
DUSP2	5.3083	6.56164	-1.25334	2.12066e-14	2.38393
LGALS3BP	12.218	13.4711	-1.25309	1.37377e-11	2.38351
UNC13A	2.32789	3.58086	-1.25297	6.52808e-09	2.38332
CDKN3	6.63259	7.88532	-1.25273	2.49098e-15	2.38292
CLIP2	7.83688	9.08938	-1.2525	4.35643e-16	2.38254
FABP5	4.91294	6.1654	-1.25246	5.63804e-17	2.38247
PRR7	4.99451	6.24659	-1.25208	4.85759e-19	2.38184
LAMP3	5.03081	6.28228	-1.25147	5.74161e-13	2.38084
COL10A1	2.32897	3.57974	-1.25077	3.06988e-06	2.37969
ALOX5AP	5.21706	6.4677	-1.25064	8.4659e-13	2.37946
KIF11	6.8166	8.06607	-1.24947	3.12273e-24	2.37753
FUT7	2.07217	3.32097	-1.2488	8.45404e-17	2.37644
LIMD2	7.7229	8.97086	-1.24796	7.83288e-19	2.37505
LOC646851	1.89888	3.14656	-1.24768	9.91691e-15	2.37459
SYK	6.62762	7.87508	-1.24746	5.89092e-20	2.37424
CACNA1E	1.38483	2.63206	-1.24723	1.33668e-08	2.37385
SCIN	2.41355	3.66007	-1.24652	3.96228e-11	2.37268
ZNF93	3.24356	4.48943	-1.24587	1.83883e-13	2.37162
SPATA17	1.02373	2.269	-1.24527	5.90425e-12	2.37063
SFN	7.30791	8.553	-1.24509	3.72776e-05	2.37033
TNFRSF9	1.78925	3.03404	-1.24479	2.72158e-10	2.36984
KIAA1024	1.848	3.09268	-1.24468	7.45773e-16	2.36965
SGOL1	4.56826	5.81261	-1.24436	2.80982e-14	2.36913
C13orf18	3.96602	5.20965	-1.24363	1.63276e-18	2.36794
FERMT1	4.81497	6.05856	-1.24358	4.46023e-06	2.36786
PNMA1	7.6655	8.90906	-1.24356	9.4442e-37	2.36783
PDE4A	6.58694	7.83023	-1.24329	8.10067e-18	2.36738
CDKN1C	5.8361	7.0792	-1.24309	1.52546e-11	2.36705
CKAP2L	5.2331	6.47555	-1.24246	5.03882e-14	2.36601
TPX2	8.62417	9.86621	-1.24205	2.06609e-19	2.36534
TEX15	0.380431	1.62178	-1.24135	2.68295e-11	2.3642
TNFSF15	1.26923	2.51024	-1.24101	6.00264e-14	2.36364
SLAMF7	5.92369	7.16415	-1.24046	7.23348e-12	2.36274
DUSP15	2.1022	3.34267	-1.24046	9.74745e-10	2.36274
FBLL1	3.18739	4.42721	-1.23983	6.09188e-07	2.3617
GPC2	1.98451	3.22376	-1.23924	8.6652e-22	2.36075
BAI1	1.89005	3.12916	-1.23911	9.51855e-12	2.36053
PIK3R6	3.97985	5.21859	-1.23873	4.32107e-27	2.35991
NTNG2	2.15493	3.39276	-1.23783	1.76468e-16	2.35843
B3GNT7	4.90991	6.14773	-1.23782	1.31846e-12	2.35841
SLC16A9	3.95555	5.19155	-1.23599	5.82927e-05	2.35543
TMEM119	5.03093	6.26685	-1.23591	2.01466e-08	2.35531
CBX2	5.83875	7.07462	-1.23587	4.73385e-16	2.35523
MEX3A	6.32908	7.56471	-1.23563	8.45777e-21	2.35484
ERCC6L	4.40698	5.642	-1.23502	2.55621e-18	2.35384
BAIAP2L2	6.48283	7.71774	-1.23491	1.47209e-08	2.35366
CMTM7	7.10946	8.34399	-1.23453	1.56291e-30	2.35305
ILDR1	3.22932	4.46359	-1.23427	4.01338e-06	2.35263
KAAG1	2.73272	3.96661	-1.23389	4.56775e-09	2.352
CRABP2	3.2128	4.44649	-1.23369	4.94323e-11	2.35168
RGS10	6.56988	7.80354	-1.23366	3.6898e-22	2.35163
CDC25C	5.65364	6.88581	-1.23217	6.56877e-12	2.3492
KCNN4	3.78244	5.01423	-1.23178	4.72655e-13	2.34857
CD97	8.91926	10.151	-1.23177	9.56891e-21	2.34854
ARSI	3.30014	4.531	-1.23087	2.68787e-10	2.34708
TIMP1	11.5093	12.7399	-1.23062	2.99515e-09	2.34668
LRRN1	1.32758	2.55791	-1.23032	5.33154e-09	2.3462
COL1A1	11.7098	12.9394	-1.22956	3.32424e-08	2.34495
ISYNA1	7.80918	9.03843	-1.22924	1.85182e-13	2.34444
MTHFD2	6.08681	7.31558	-1.22877	1.91631e-20	2.34367
ITGB6	2.06895	3.2976	-1.22865	1.72858e-07	2.34348
S100A4	7.87241	9.10075	-1.22834	2.58251e-15	2.34297
DGKG	4.51939	5.74749	-1.22811	1.75145e-12	2.34259
ITGA2	6.38563	7.61288	-1.22724	1.90372e-11	2.34119
CEACAM6	1.15466	2.38168	-1.22702	1.62647e-06	2.34083
SSTR2	4.42363	5.6505	-1.22687	5.26052e-09	2.34059
VGF	0.670123	1.89636	-1.22624	1.25207e-11	2.33956
GAGE12J	0.675553	1.90118	-1.22563	1.02587e-06	2.33857
IER5L	7.37201	8.59723	-1.22522	3.70947e-17	2.33791
C17orf69	3.23013	4.45525	-1.22512	1.43268e-16	2.33775
SEMA4D	6.54668	7.77154	-1.22487	8.45406e-21	2.33734
GJB3	2.25257	3.4773	-1.22473	8.75222e-09	2.33712
ZC3HAV1L	1.58435	2.80683	-1.22248	1.11356e-12	2.33348
FAM72B	5.64864	6.87094	-1.2223	2.33664e-20	2.33318
RAC2	7.70018	8.92238	-1.2222	1.27205e-17	2.33302
SORCS1	0.700952	1.92185	-1.2209	1.80221e-09	2.33092
SH2D5	1.32348	2.54391	-1.22043	3.75881e-15	2.33016
GALNT12	3.0867	4.3071	-1.2204	5.91419e-09	2.33011
NCRNA00085	3.02072	4.24015	-1.21944	3.10791e-15	2.32856
DYX1C1	1.7606	2.97999	-1.21939	2.1438e-14	2.32849
C10orf81	1.50481	2.72343	-1.21861	2.53356e-08	2.32723
KREMEN2	1.40894	2.62721	-1.21828	2.98923e-12	2.32668
KIAA1614	3.95221	5.16997	-1.21777	2.00484e-17	2.32586
IGF1R	5.78515	7.00217	-1.21702	4.1399e-12	2.32466
DUSP13	0.696776	1.91326	-1.21648	1.65415e-11	2.32379
APBA2	3.74507	4.96026	-1.21519	3.36141e-09	2.32172
PROM2	2.17235	3.3872	-1.21486	1.02018e-07	2.32118
MBOAT2	3.51493	4.72955	-1.21462	1.46564e-12	2.3208
B3GALT2	2.47041	3.68492	-1.21451	4.37377e-10	2.32062
ATP10B	1.42193	2.63643	-1.21451	3.65937e-07	2.32061
GLI1	3.48557	4.69999	-1.21442	2.5941e-14	2.32048
RRAD	4.60602	5.81863	-1.21261	1.51401e-09	2.31757
CRMP1	5.01711	6.22909	-1.21197	7.62601e-13	2.31654
KRT15	0.799271	2.01124	-1.21197	1.93748e-09	2.31653
SV2A	4.0925	5.30412	-1.21162	2.78266e-14	2.31597
HSF2BP	3.11075	4.32207	-1.21132	4.88404e-21	2.31549
SDK2	3.22429	4.43457	-1.21028	1.11994e-06	2.31383
GPR160	5.64092	6.85105	-1.21014	1.84126e-16	2.3136
CHD3	8.63551	9.84533	-1.20983	1.22783e-19	2.3131
ULBP1	1.77519	2.98453	-1.20934	6.92875e-13	2.31232
TSPAN15	7.59977	8.80818	-1.20841	2.64988e-18	2.31083
LARP6	5.24813	6.45636	-1.20823	7.34922e-09	2.31054
LPCAT4	6.47521	7.68326	-1.20804	1.72461e-25	2.31024
MYO1G	5.51342	6.72075	-1.20733	4.32079e-15	2.3091
FMOD	6.81806	8.02476	-1.2067	7.00668e-08	2.30809
GALNT7	5.11308	6.31971	-1.20663	2.27852e-13	2.30798
GAS7	6.28736	7.49333	-1.20597	4.45828e-17	2.30692
FAP	4.63709	5.84184	-1.20474	3.4092e-07	2.30497
TRAM1L1	2.81225	4.01685	-1.2046	7.16596e-08	2.30473
PYCARD	7.71024	8.91393	-1.20369	5.27197e-14	2.30329
KIAA0101	6.73757	7.94099	-1.20342	8.82407e-18	2.30285
ANKRD58	3.03012	4.23352	-1.20341	2.83229e-22	2.30283
SHOX2	1.7223	2.92506	-1.20276	1.47029e-13	2.30179
FREM1	1.60249	2.80482	-1.20234	1.6008e-07	2.30112
MX2	6.44189	7.64415	-1.20226	7.89073e-14	2.301
C12orf56	0.828763	2.03085	-1.20208	2.44487e-07	2.30072
FBLIM1	8.43591	9.63782	-1.20191	2.02704e-18	2.30044
RAB38	2.99826	4.19917	-1.20091	6.1066e-14	2.29885
ATP1A3	1.59438	2.79466	-1.20028	1.09874e-12	2.29785
PKMYT1	6.4841	7.68409	-1.19999	1.87261e-17	2.29738
CSF2RA	5.02239	6.2223	-1.19991	1.07869e-12	2.29726
TMEM136	5.38448	6.58417	-1.19969	3.72064e-21	2.29691
TCN1	0.549235	1.7485	-1.19927	1.52339e-09	2.29623
PLP2	8.79568	9.99438	-1.19871	2.51776e-15	2.29534
SLC6A15	0.204425	1.40303	-1.19861	6.99484e-10	2.29518
QPCT	4.89071	6.08888	-1.19817	1.85628e-12	2.29449
DEPDC1	5.9134	7.11105	-1.19765	1.1158e-12	2.29366
S100A3	2.27376	3.47115	-1.19739	5.58152e-14	2.29324
RSPH1	2.48526	3.68114	-1.19588	1.3031e-09	2.29085
IL1B	3.5327	4.72803	-1.19533	7.01795e-13	2.28997
LAD1	9.21236	10.4075	-1.19513	6.32145e-06	2.28965
C20orf70	0.44566	1.6407	-1.19504	2.74836e-11	2.28952
BLVRA	8.16734	9.36114	-1.1938	4.77436e-20	2.28754
CNKSR1	2.814	4.00707	-1.19306	1.03611e-05	2.28638
VWA5B2	1.37854	2.5709	-1.19237	4.36044e-14	2.28528
HOXC4	1.77157	2.96387	-1.1923	9.51612e-14	2.28517
SNCG	6.71541	7.90724	-1.19183	2.29451e-08	2.28442
KCNK3	2.24694	3.43766	-1.19072	3.07505e-09	2.28267
GSG2	3.62405	4.81414	-1.19009	2.67625e-19	2.28166
TC2N	6.28899	7.4779	-1.18892	6.25382e-07	2.27981
BAMBI	8.65212	9.84063	-1.18851	1.26575e-09	2.27917
PDE6B	3.0308	4.21845	-1.18765	3.60605e-13	2.27781
ASRGL1	6.6584	7.84524	-1.18684	3.23957e-14	2.27654
LOC388152	6.55622	7.74249	-1.18627	1.70792e-24	2.27564
MARCKS	10.3087	11.4947	-1.18602	2.88958e-29	2.27524
CLIC6	2.72165	3.90705	-1.18539	3.66471e-06	2.27426
LHFPL3	0.405957	1.5912	-1.18524	3.84067e-15	2.27401
TNFAIP8L3	5.2639	6.44808	-1.18418	9.48063e-11	2.27234
BLMH	8.35002	9.53412	-1.1841	1.21334e-16	2.27222
RLTPR	3.62341	4.80744	-1.18403	3.56427e-11	2.27211
NCF1C	3.35415	4.53755	-1.18341	1.7125e-12	2.27112
HELLS	5.25179	6.43483	-1.18305	3.69215e-15	2.27056
SPEG	2.67266	3.85566	-1.18299	7.0646e-08	2.27047
CD8B	3.86377	5.04544	-1.18167	1.71265e-08	2.26839
C14orf132	5.46919	6.65079	-1.18159	6.84016e-08	2.26827
C9orf125	5.81455	6.99604	-1.18149	4.89678e-08	2.26812
PMEPA1	7.33144	8.51287	-1.18143	4.60945e-10	2.26802
UBD	12.3711	13.5525	-1.18134	4.8159e-08	2.26787
TM4SF19	2.1641	3.34496	-1.18086	2.54647e-09	2.26713
PDIA2	2.22073	3.40098	-1.18025	1.89277e-05	2.26615
PRKAA2	6.87563	8.05576	-1.18013	2.5407e-06	2.26597
NCF2	6.87834	8.05827	-1.17994	8.97485e-15	2.26567
PPP2R2B	2.90652	4.08644	-1.17992	1.69061e-09	2.26564
C16orf74	3.08795	4.26724	-1.17929	6.94433e-15	2.26466
OLFML3	6.67479	7.85407	-1.17928	3.64561e-12	2.26463
TTLL4	8.26842	9.44709	-1.17868	1.12452e-23	2.26369
CXCL3	2.23245	3.41098	-1.17853	5.60577e-10	2.26346
OSBPL10	5.342	6.52005	-1.17805	1.55271e-14	2.26271
BEND3	5.92762	7.10539	-1.17777	1.76514e-35	2.26227
LHFPL4	1.2626	2.43978	-1.17718	9.08538e-06	2.26134
ORAI2	6.98345	8.16055	-1.1771	5.11464e-27	2.26122
CYP2W1	1.31904	2.49477	-1.17573	6.51472e-13	2.25907
SYNGR1	6.92321	8.09875	-1.17554	1.68213e-07	2.25878
ZNF233	3.59183	4.76733	-1.1755	6.52038e-16	2.25871
KIF3C	5.52982	6.70409	-1.17427	1.02942e-17	2.25679
SLC4A5	4.39346	5.56752	-1.17407	1.41717e-24	2.25647
RGS20	0.683584	1.85701	-1.17343	4.41446e-17	2.25547
IGJ	6.01852	7.19186	-1.17333	5.99748e-05	2.25532
OSBPL7	5.52691	6.69974	-1.17284	3.32047e-18	2.25454
PRKX	6.54577	7.71827	-1.1725	1.97867e-15	2.25402
ART5	1.00124	2.17277	-1.17152	1.47173e-11	2.2525
C2orf27A	3.09273	4.26319	-1.17046	1.4233e-20	2.25083
TNNT2	1.22832	2.39876	-1.17044	1.64266e-09	2.25081
PBK	6.23229	7.40185	-1.16957	5.51356e-14	2.24944
TET1	4.1692	5.33865	-1.16945	1.01991e-14	2.24926
PTPN7	5.70371	6.87316	-1.16945	2.4718e-14	2.24925
NPAS1	2.37046	3.5399	-1.16944	1.03912e-12	2.24924
TFCP2L1	3.23421	4.4036	-1.1694	1.67075e-09	2.24918
TNFRSF11A	3.96487	5.13386	-1.16899	3.67807e-13	2.24854
GAL	0.498737	1.66744	-1.1687	1.89261e-09	2.2481
FAM105A	5.3814	6.54996	-1.16856	7.06145e-17	2.24787
SLC44A4	3.14925	4.31671	-1.16746	2.14568e-09	2.24616
NCCRP1	1.20248	2.36825	-1.16577	1.43174e-13	2.24352
FAM60A	7.7613	8.92667	-1.16537	6.9708e-26	2.2429
CDC42BPG	4.57083	5.73533	-1.1645	3.80896e-07	2.24156
NEBL	4.9318	6.09398	-1.16218	1.95648e-05	2.23796
LY6H	2.41917	3.581	-1.16183	3.95638e-10	2.23742
SCRN1	6.70925	7.87074	-1.1615	9.06965e-13	2.23689
PIWIL4	3.57665	4.73742	-1.16078	1.70464e-10	2.23578
C3orf55	0.432425	1.59252	-1.1601	1.80563e-12	2.23473
SLC1A7	4.72047	5.88055	-1.16009	7.1756e-05	2.23471
HLA-DPB2	1.00234	2.16185	-1.15951	1.06433e-16	2.23382
UNC13D	6.49546	7.65478	-1.15932	2.37977e-16	2.23352
C18orf54	4.3074	5.4663	-1.15889	1.52998e-23	2.23286
CILP2	2.865	4.02335	-1.15835	3.78207e-08	2.23202
EDA	5.54083	6.69851	-1.15769	5.50288e-09	2.231
SLAMF8	6.64775	7.80516	-1.15741	4.88446e-15	2.23056
ARL4C	8.1513	9.30766	-1.15636	7.98871e-18	2.22894
AQP10	1.10847	2.26464	-1.15617	8.1771e-07	2.22865
SSBP2	5.01986	6.17571	-1.15585	1.3279e-12	2.22816
BCAT1	6.30395	7.45846	-1.15451	5.35878e-19	2.22609
TRAF5	6.70553	7.8599	-1.15437	2.57584e-27	2.22587
CD80	2.44281	3.59525	-1.15245	5.92451e-15	2.2229
PDLIM4	3.16321	4.31412	-1.1509	1.12063e-09	2.22053
FMNL1	7.20556	8.35604	-1.15048	5.46527e-18	2.21987
SGOL2	5.96969	7.11956	-1.14988	2.36743e-21	2.21895
MMP17	3.12239	4.27156	-1.14917	1.51672e-06	2.21787
CD38	3.81062	4.9595	-1.14888	5.61636e-08	2.21741
VWDE	0.450969	1.59971	-1.14874	7.27803e-11	2.2172
HSPA12A	5.41527	6.56339	-1.14812	4.67752e-15	2.21625
MFSD2B	4.32324	5.47082	-1.14758	7.19885e-18	2.21543
FAM90A1	1.47741	2.62385	-1.14644	1.11725e-13	2.21367
TRIM46	2.61852	3.76444	-1.14592	1.54637e-19	2.21287
CMTM3	7.9017	9.04755	-1.14585	1.1938e-24	2.21277
HLA-DQA2	6.31445	7.4596	-1.14515	3.457e-08	2.21169
MAP3K15	0.621995	1.76625	-1.14426	8.2828e-10	2.21033
FAM26F	5.42605	6.56987	-1.14382	5.85366e-12	2.20965
PTPRO	3.44371	4.58748	-1.14377	6.22915e-15	2.20958
WDR54	5.31868	6.46197	-1.14329	1.14083e-15	2.20885
IGLON5	2.66086	3.804	-1.14314	5.08488e-09	2.20861
CENPK	4.78369	5.92672	-1.14303	5.36521e-13	2.20844
PFKFB4	5.65915	6.80213	-1.14298	1.5687e-17	2.20837
EME1	5.09959	6.24203	-1.14244	8.47582e-18	2.20754
CSDA	8.50094	9.64278	-1.14184	8.35075e-16	2.20662
PSTPIP1	4.76376	5.90489	-1.14113	3.68944e-11	2.20553
GPD1L	6.96351	8.10406	-1.14055	3.74079e-20	2.20465
LILRB4	6.04196	7.18235	-1.14039	8.11068e-13	2.20441
ZNF469	4.32019	5.46044	-1.14025	1.71333e-13	2.2042
CLECL1	1.82881	2.96871	-1.1399	7.09267e-16	2.20366
TMCC2	3.51659	4.65575	-1.13916	3.25262e-18	2.20253
SCG2	1.75024	2.8885	-1.13826	3.71172e-10	2.20115
ASPHD2	3.8819	5.02009	-1.1382	9.15733e-22	2.20106
SYTL1	4.98402	6.12209	-1.13807	2.26232e-12	2.20087
RTDR1	1.67899	2.81703	-1.13803	5.03628e-14	2.20081
C7orf68	6.32276	7.46054	-1.13778	9.84168e-27	2.20042
RHOH	4.61376	5.75121	-1.13745	8.45038e-13	2.19992
ARHGAP22	4.37725	5.51401	-1.13676	1.12739e-18	2.19887
WDFY4	5.17017	6.30676	-1.13659	6.97285e-12	2.19861
SEMA6A	7.104	8.24034	-1.13634	1.70349e-09	2.19822
C11orf84	7.09527	8.23105	-1.13577	2.24167e-34	2.19736
JSRP1	1.87273	3.00799	-1.13526	6.97346e-09	2.19658
PDP1	6.41172	7.5466	-1.13488	6.09534e-14	2.196
XRCC2	3.82493	4.95945	-1.13452	1.16875e-13	2.19546
ARMC9	4.97862	6.11293	-1.1343	1.68126e-16	2.19513
AATK	4.61851	5.75225	-1.13374	5.01266e-11	2.19427
SRPX2	5.21639	6.3498	-1.13341	9.695e-10	2.19376
PDZD7	1.39248	2.52404	-1.13156	6.24867e-19	2.19096
ROBO1	9.46041	10.5914	-1.13101	4.88497e-09	2.19012
CYTSB	5.93683	7.06727	-1.13044	6.55958e-11	2.18925
CLCNKA	2.28795	3.41834	-1.1304	1.0064e-07	2.18919
LOC441666	2.79058	3.92096	-1.13038	4.04754e-07	2.18916
OLFML2B	6.97125	8.10162	-1.13037	9.34186e-17	2.18915
ZNF860	0.973182	2.10346	-1.13028	1.03466e-15	2.18901
ZNF880	3.70432	4.83366	-1.12934	3.98586e-10	2.18759
CAPN9	0.929928	2.05917	-1.12924	2.25811e-10	2.18744
PPM1H	6.87841	8.00726	-1.12885	2.34738e-09	2.18684
NBL1	7.44611	8.57402	-1.12791	1.53816e-13	2.18541
EPHX4	1.65636	2.7841	-1.12774	3.78859e-17	2.18516
KIAA1199	4.80365	5.93136	-1.12771	1.60169e-05	2.18511
SCGB2A1	1.06508	2.19277	-1.12768	4.1878e-09	2.18507
MST4	6.36158	7.48901	-1.12742	2.48361e-10	2.18468
GBP5	6.39187	7.5192	-1.12733	1.38877e-08	2.18455
UGT8	0.861711	1.98828	-1.12657	1.08188e-09	2.18339
FAM24B	2.9835	4.1098	-1.1263	1.81191e-12	2.18298
UBE2T	7.01113	8.13612	-1.12499	1.23531e-20	2.181
B3GNT4	1.33183	2.45673	-1.1249	5.83115e-13	2.18087
FMN1	1.05884	2.1836	-1.12476	1.11474e-12	2.18065
NALCN	2.55138	3.6761	-1.12472	6.19242e-06	2.18059
MRC2	7.26719	8.39174	-1.12455	1.14943e-09	2.18034
SLCO5A1	1.44534	2.56939	-1.12405	4.16556e-14	2.17958
MMD	8.04878	9.17273	-1.12395	2.78307e-25	2.17943
FCRL5	2.04047	3.1639	-1.12344	1.03828e-06	2.17866
OLR1	3.09333	4.21631	-1.12298	4.59656e-06	2.17797
PSORS1C1	1.36678	2.48957	-1.12279	6.43381e-13	2.17767
FBN2	1.90601	3.02832	-1.12231	6.79255e-14	2.17695
IQGAP3	7.74974	8.87199	-1.12225	4.02743e-12	2.17686
KCNMB4	4.15576	5.27778	-1.12203	3.73529e-14	2.17653
ATP1B3	8.91379	10.035	-1.12116	1.92262e-24	2.17523
LDOC1	5.42858	6.5496	-1.12102	5.10929e-09	2.17501
GRM4	0.472521	1.59296	-1.12044	3.68906e-15	2.17413
HOMER1	4.92471	6.0451	-1.12039	2.51734e-08	2.17405
FANCI	7.81257	8.93285	-1.12027	4.68855e-22	2.17388
KIF14	5.82888	6.94906	-1.12018	4.59877e-14	2.17374
TRAIP	5.59938	6.71877	-1.11939	7.08713e-17	2.17255
FZD9	1.98876	3.10811	-1.11935	5.74023e-07	2.1725
PRKAR2B	3.80094	4.91998	-1.11904	2.65955e-10	2.17203
CDH3	1.86683	2.98455	-1.11771	1.31282e-09	2.17002
FAM178B	1.18078	2.29777	-1.11699	1.95981e-05	2.16894
ASPM	7.99122	9.10693	-1.11571	3.47573e-12	2.16701
SERHL2	3.26143	4.3771	-1.11567	1.90345e-07	2.16695
HAVCR2	6.44979	7.56522	-1.11542	2.05638e-16	2.16659
MMP16	1.41239	2.52644	-1.11405	3.04922e-12	2.16452
LOC654342	6.36648	7.4803	-1.11382	1.34578e-11	2.16418
ARHGEF38	0.392172	1.5056	-1.11343	4.78961e-13	2.16359
CDX2	0.539599	1.65277	-1.11317	4.15781e-10	2.1632
CBX6	6.04325	7.15587	-1.11262	3.05059e-11	2.16238
GXYLT2	1.79548	2.90781	-1.11232	3.99502e-08	2.16194
EREG	1.49424	2.60634	-1.11209	1.06406e-05	2.16159
TNIK	5.29507	6.40676	-1.11169	8.9945e-09	2.16098
CALB2	0.615867	1.72693	-1.11106	1.21023e-13	2.16005
TRIM6	4.81407	5.92512	-1.11105	6.99581e-10	2.16003
SLC6A3	0.574313	1.6853	-1.11098	2.36537e-10	2.15993
ZNF816A	4.8036	5.91384	-1.11024	2.32213e-11	2.15882
ASB2	3.70855	4.81833	-1.10978	2.28325e-12	2.15812
STK32C	5.45836	6.56741	-1.10904	2.67181e-23	2.15702
SNORD116-4	1.85791	2.9667	-1.1088	5.23536e-06	2.15666
METRNL	7.03878	8.1471	-1.10832	3.70405e-13	2.15594
SLC5A1	1.86616	2.97428	-1.10812	3.96951e-05	2.15564
ZNF14	4.81695	5.92463	-1.10769	9.90126e-13	2.155
PLXDC1	6.51114	7.61858	-1.10744	5.0557e-16	2.15463
ALDOA	12.688	13.7922	-1.10421	4.70571e-28	2.14982
AP1G2	8.1138	9.21801	-1.10421	2.41308e-15	2.14981
LEPREL2	5.45234	6.55558	-1.10324	2.30334e-08	2.14837
RRM2	8.67923	9.78247	-1.10324	1.12381e-14	2.14836
CTSC	10.1952	11.2975	-1.10228	1.13336e-18	2.14694
OSBPL3	6.99404	8.09595	-1.10192	9.79053e-21	2.1464
BICD1	4.21675	5.31715	-1.1004	4.57857e-13	2.14414
ZNF826	3.00731	4.10764	-1.10033	1.62774e-08	2.14404
IL17RD	3.37811	4.47751	-1.0994	1.65204e-11	2.14266
CLIC1	11.6101	12.7093	-1.09918	4.1036e-35	2.14233
SEMA3A	2.81843	3.91748	-1.09905	2.16445e-08	2.14214
BEST1	4.19728	5.29546	-1.09818	5.19994e-16	2.14084
EGFL6	1.66015	2.75763	-1.09748	1.94715e-10	2.13981
RHPN1	6.20406	7.3008	-1.09674	8.38162e-15	2.13871
CHST1	5.59003	6.6856	-1.09557	5.26442e-12	2.13698
GJB6	0.924957	2.01897	-1.09401	2.73337e-08	2.13467
VAV1	5.69054	6.78437	-1.09383	4.00255e-13	2.1344
LOC100124692	0.741172	1.83484	-1.09366	2.83569e-07	2.13416
HOPX	4.99891	6.09231	-1.0934	3.39967e-13	2.13376
RELT	5.79488	6.88824	-1.09336	1.91118e-26	2.13371
SNHG4	1.54385	2.637	-1.09315	3.99992e-16	2.13339
N4BP3	4.81621	5.90906	-1.09285	2.79951e-16	2.13295
CACNB1	4.11307	5.20577	-1.0927	1.23701e-19	2.13272
ABR	7.68468	8.77709	-1.09241	4.02953e-17	2.1323
CCDC64	7.18748	8.27859	-1.09111	1.52457e-09	2.13037
SSPN	4.46319	5.55392	-1.09074	9.74472e-09	2.12983
C15orf39	8.52714	9.61785	-1.09072	7.27303e-39	2.1298
OXCT1	5.21168	6.3005	-1.08882	3.87937e-08	2.127
PRSS35	2.95183	4.04007	-1.08824	4.31494e-11	2.12614
LOC100270710	5.18684	6.27484	-1.088	2.37195e-13	2.1258
PCYT1B	1.09754	2.18475	-1.08721	4.34732e-11	2.12463
C14orf72	1.27927	2.3661	-1.08683	1.00864e-10	2.12406
GCNT1	4.877	5.96335	-1.08635	4.55762e-14	2.12337
NCS1	6.76034	7.84655	-1.08621	4.5869e-11	2.12315
CCDC28B	5.82892	6.91512	-1.0862	2.54371e-11	2.12314
DTL	7.18126	8.26616	-1.0849	3.50234e-13	2.12123
HR	3.15768	4.24244	-1.08476	2.05618e-08	2.12102
MAPK15	0.801167	1.88545	-1.08428	1.77694e-09	2.12032
PDPN	2.79707	3.88082	-1.08375	2.6885e-05	2.11954
PAG1	8.11485	9.19853	-1.08367	1.2449e-15	2.11942
FAM164A	4.89646	5.9797	-1.08324	3.03386e-13	2.11879
SLC29A2	6.009	7.09123	-1.08223	1.14707e-11	2.11731
CD70	1.60282	2.68443	-1.08161	1.97075e-12	2.1164
EMR2	5.02305	6.10446	-1.0814	9.36671e-16	2.11609
LAPTM4B	10.6867	11.7675	-1.0808	1.01387e-12	2.11521
TEX19	1.86184	2.94253	-1.08069	1.36654e-11	2.11505
CCNF	6.97853	8.05894	-1.08042	9.27577e-22	2.11464
LOC284023	4.26342	5.34375	-1.08033	4.5604e-19	2.11453
LOC399815	1.29165	2.37179	-1.08015	1.08755e-13	2.11425
CCDC88C	6.75703	7.83706	-1.08002	3.30339e-17	2.11407
ZNF525	5.2408	6.32013	-1.07933	1.65432e-09	2.11305
GALNT5	0.648251	1.72706	-1.07881	2.53419e-11	2.11229
LPAR1	3.20983	4.28807	-1.07825	8.73725e-07	2.11147
ALDH3B2	0.777266	1.85547	-1.0782	4.0065e-09	2.1114
CRIP1	7.25801	8.33612	-1.07812	1.52857e-11	2.11128
LRRC16A	6.63394	7.7118	-1.07786	1.19431e-10	2.1109
RUNX2	3.84193	4.91968	-1.07775	8.99101e-12	2.11073
TXLNB	3.09995	4.17757	-1.07763	3.57002e-10	2.11056
ADAM22	1.67107	2.74854	-1.07747	1.1656e-08	2.11033
RASA3	6.93534	8.01266	-1.07732	5.12185e-15	2.11011
PVT1	4.7738	5.85062	-1.07682	6.68998e-10	2.10938
CDH11	5.68198	6.75867	-1.07669	4.63865e-07	2.10919
SEPT3	3.68755	4.7642	-1.07665	3.58837e-08	2.10913
PNMA2	3.37851	4.45473	-1.07622	1.69611e-08	2.1085
SHISA9	1.01636	2.09207	-1.07571	6.08392e-08	2.10777
CHRNA5	2.73086	3.8062	-1.07535	9.08407e-11	2.10723
NFKBIL2	7.64464	8.71958	-1.07494	2.61645e-22	2.10664
KIAA0125	1.61992	2.69444	-1.07453	1.83138e-07	2.10603
C12orf48	5.66463	6.73903	-1.0744	1.11555e-17	2.10584
PTPN13	3.62272	4.69683	-1.0741	1.5675e-07	2.10541
C7orf31	5.16982	6.24384	-1.07403	9.37481e-12	2.1053
GABRA2	0.53464	1.60799	-1.07335	2.23117e-06	2.10431
CDH10	0.197976	1.27122	-1.07324	4.57393e-10	2.10415
BCL11B	4.41579	5.48843	-1.07263	2.38936e-11	2.10327
SFRP2	1.47136	2.54317	-1.07181	1.85725e-05	2.10208
KIAA1324L	4.17879	5.25049	-1.0717	9.40362e-08	2.10191
IL18	5.81339	6.88473	-1.07134	2.16648e-11	2.10138
TCTN2	5.73614	6.80736	-1.07121	1.98425e-16	2.1012
NEFH	2.82722	3.89816	-1.07094	1.5186e-11	2.10079
DHDH	1.89658	2.96712	-1.07054	4.18176e-10	2.10022
PLA2G4F	0.594323	1.66412	-1.0698	5.62007e-10	2.09914
B3GALNT1	5.28664	6.35636	-1.06972	9.10511e-16	2.09902
MAL2	9.96233	11.032	-1.06967	1.17612e-08	2.09896
TIAM2	4.58101	5.65016	-1.06915	7.08644e-09	2.0982
PAQR8	6.26782	7.33689	-1.06907	4.80996e-13	2.09807
FAM72A	3.04495	4.11231	-1.06736	4.19205e-11	2.09559
GUCY1B2	1.48181	2.54881	-1.067	4.65308e-07	2.09507
C16orf59	6.01447	7.08123	-1.06676	3.39721e-14	2.09472
ARNTL2	4.9048	5.97102	-1.06622	1.54445e-07	2.09394
CPA2	0.227838	1.29371	-1.06587	1.221e-08	2.09343
DFNA5	6.6626	7.72796	-1.06537	3.44139e-09	2.0927
CD300LF	4.3141	5.3794	-1.0653	5.97828e-16	2.09261
TAF4B	2.86587	3.9311	-1.06524	2.04509e-10	2.09251
LOC92659	4.87286	5.93741	-1.06455	2.48095e-12	2.09151
CT45A1	0.193357	1.25775	-1.06439	8.03178e-08	2.09129
GALNT6	4.80002	5.86435	-1.06432	1.81202e-17	2.09119
PSRC1	6.17443	7.23853	-1.06409	2.95461e-18	2.09085
MAD2L1	6.80928	7.87275	-1.06348	2.90023e-19	2.08997
DUSP5P	1.3611	2.424	-1.0629	9.6577e-09	2.08913
ZNF385A	7.64951	8.71235	-1.06284	1.49632e-25	2.08904
CLSTN1	9.78699	10.8496	-1.06261	1.18752e-21	2.08871
ADAMTS6	3.15924	4.22171	-1.06247	3.98486e-11	2.0885
EPHA6	0.289391	1.35148	-1.06209	1.67717e-10	2.08795
CYBB	7.58699	8.64907	-1.06208	1.59849e-11	2.08794
HAPLN1	1.03333	2.09531	-1.06198	2.58461e-08	2.0878
RGS13	0.743406	1.80505	-1.06165	2.35564e-10	2.08731
MYLK2	1.21007	2.2712	-1.06114	6.56714e-20	2.08657
GNA15	5.25846	6.31855	-1.06009	8.24774e-17	2.08506
CECR7	1.2465	2.30657	-1.06007	1.31169e-06	2.08503
DEF6	6.43575	7.49579	-1.06003	2.32356e-16	2.08498
TAX1BP3	9.49795	10.5579	-1.05996	3.01456e-24	2.08487
MFSD6	7.3861	8.446	-1.0599	1.34854e-17	2.08479
DKKL1	1.25607	2.31594	-1.05987	8.29904e-12	2.08475
TMC7	4.87199	5.9318	-1.05981	1.13375e-13	2.08465
TREML3	1.2289	2.28813	-1.05923	3.60915e-06	2.08382
MLF1	3.32311	4.38227	-1.05915	7.24576e-08	2.08371
C15orf27	3.41284	4.47119	-1.05835	5.87718e-09	2.08254
WSCD1	5.65832	6.71607	-1.05775	6.39159e-10	2.08168
PDE7A	7.25001	8.30647	-1.05646	2.25803e-30	2.07982
NRM	7.71964	8.7759	-1.05626	2.86431e-21	2.07953
PGF	6.75191	7.80817	-1.05626	3.61766e-15	2.07953
TUBB3	7.04184	8.09807	-1.05623	1.53007e-17	2.0795
SNPH	4.1215	5.17754	-1.05604	3.22596e-13	2.07922
TBC1D10C	5.9782	7.0342	-1.056	3.42376e-10	2.07916
BANK1	2.02575	3.08054	-1.05479	1.43628e-07	2.07741
SOX12	8.71566	9.77016	-1.05451	1.67648e-21	2.07701
OSM	3.07108	4.12558	-1.05449	2.91936e-11	2.07699
CENPW	6.47635	7.53072	-1.05437	8.2471e-17	2.07681
PRC1	8.18434	9.23827	-1.05393	2.50908e-15	2.07618
ATG9B	2.52339	3.57693	-1.05354	3.58118e-18	2.07562
FAM70A	3.18216	4.23553	-1.05337	2.62248e-09	2.07537
LGALS9	8.88413	9.93657	-1.05245	5.84899e-18	2.07405
PLAGL1	5.04366	6.09559	-1.05193	2.33945e-10	2.07331
MRAP2	4.75701	5.80892	-1.0519	8.12937e-05	2.07326
C20orf117	5.96404	7.01589	-1.05184	1.7418e-23	2.07317
CSDAP1	2.17085	3.22246	-1.0516	4.20145e-15	2.07283
FOXD1	0.707182	1.75847	-1.05129	1.58794e-12	2.07238
WDHD1	5.59709	6.64769	-1.0506	2.11845e-16	2.07139
ELOVL4	2.12104	3.17146	-1.05042	1.12905e-10	2.07114
SOD3	6.9509	7.99979	-1.04889	2.82616e-06	2.06893
DNAJA4	5.76582	6.81448	-1.04866	1.51861e-10	2.06861
RAB6B	6.02794	7.07656	-1.04862	8.26219e-25	2.06855
BCL2L14	3.02518	4.07373	-1.04855	1.8002e-06	2.06845
PLA2G4A	2.99855	4.04702	-1.04847	8.28586e-10	2.06833
FAM113B	6.13741	7.18498	-1.04757	1.02974e-14	2.06704
MEI1	3.39874	4.446	-1.04726	7.23335e-10	2.0666
HES4	4.94613	5.99327	-1.04714	3.65543e-12	2.06644
CCNA2	7.33536	8.38237	-1.04701	4.83343e-12	2.06624
FAM117B	6.66018	7.70695	-1.04678	2.28789e-28	2.06591
TLR7	3.91594	4.96259	-1.04665	1.16227e-11	2.06573
PHF19	7.60475	8.65129	-1.04653	8.01061e-26	2.06556
CDH6	5.3892	6.43553	-1.04633	3.29423e-08	2.06527
KIRREL2	0.530436	1.57598	-1.04554	7.34012e-11	2.06414
PLA2G7	6.21497	7.26032	-1.04535	1.67805e-10	2.06387
NMB	5.95308	6.99834	-1.04525	1.62267e-15	2.06373
ZNF488	0.826793	1.87107	-1.04428	1.83727e-16	2.06233
PBX4	1.84502	2.8893	-1.04427	4.48828e-14	2.06233
NCF1B	3.2984	4.34259	-1.04418	3.72979e-12	2.0622
FAM177B	0.568992	1.61274	-1.04375	3.58586e-13	2.06158
ARHGAP9	5.95066	6.99361	-1.04295	2.52966e-12	2.06044
GGTLC2	6.84595	7.88841	-1.04246	6.83131e-06	2.05973
TNNC1	3.08972	4.13194	-1.04222	3.07795e-05	2.05939
ZNF681	4.20969	5.25128	-1.0416	3.44432e-08	2.0585
GPR132	4.30107	5.34262	-1.04156	5.11865e-13	2.05845
C4orf6	1.18612	2.22749	-1.04137	1.35671e-07	2.05819
SFXN3	7.69865	8.73982	-1.04117	3.86426e-20	2.0579
LOC100127888	0.420172	1.46035	-1.04018	9.33148e-11	2.05648
GPR115	0.299054	1.3391	-1.04005	2.67742e-12	2.0563
KIAA1609	5.84421	6.88416	-1.03995	1.33866e-11	2.05615
HHLA2	0.734992	1.7743	-1.0393	8.21785e-09	2.05524
FPR1	4.46713	5.50625	-1.03913	9.16108e-09	2.05498
TWIST1	1.94772	2.98674	-1.03902	4.43544e-10	2.05484
SPATA12	0.448098	1.48695	-1.03885	9.41408e-22	2.05459
ANKRD13B	4.84629	5.88449	-1.0382	9.95122e-16	2.05367
DLX5	1.15923	2.19677	-1.03754	4.35257e-08	2.05272
EMP3	7.32484	8.36231	-1.03747	2.70477e-15	2.05262
SLC25A24	6.05305	7.09039	-1.03734	7.14866e-09	2.05244
GDF11	5.47061	6.50791	-1.0373	3.94984e-15	2.05239
OTX1	2.51977	3.55692	-1.03715	9.76673e-08	2.05217
C5orf13	9.34325	10.3803	-1.03703	1.16798e-15	2.052
GBGT1	4.98958	6.02657	-1.03699	3.64034e-19	2.05194
POU2F2	3.85351	4.8902	-1.03669	4.74637e-15	2.05152
DSG2	8.65214	9.68869	-1.03655	7.34783e-07	2.05132
STMN3	6.00818	7.0446	-1.03642	2.16513e-09	2.05113
FCER1G	7.85571	8.89165	-1.03594	7.42131e-16	2.05044
CASKIN1	1.36194	2.39709	-1.03515	1.24307e-09	2.04933
STC2	6.94779	7.98285	-1.03506	9.11462e-12	2.04919
GPR172A	9.02707	10.062	-1.03494	7.48765e-29	2.04903
H2AFX	8.87623	9.91112	-1.0349	5.70544e-27	2.04897
TRIM47	8.99249	10.0272	-1.03473	1.30048e-17	2.04873
LYZ	11.6129	12.6473	-1.03433	2.70495e-05	2.04817
ZNF532	7.3784	8.41256	-1.03416	1.64948e-18	2.04792
ZDBF2	4.49806	5.53216	-1.0341	7.3129e-07	2.04783
RPL39L	5.66943	6.70344	-1.03401	1.60911e-05	2.04771
TANC2	5.99889	7.03234	-1.03345	1.41691e-10	2.04692
GPRC5A	2.16538	3.19878	-1.0334	8.22553e-07	2.04684
JAKMIP1	2.20199	3.23534	-1.03335	1.04717e-09	2.04677
TNFRSF4	5.69059	6.72393	-1.03334	1.12844e-17	2.04676
KHDC1	1.03343	2.06653	-1.03311	1.34118e-12	2.04643
ZNF468	6.55314	7.58558	-1.03244	6.56415e-08	2.04548
C12orf49	7.58878	8.61973	-1.03095	2.83799e-27	2.04337
ARHGAP11A	6.93323	7.96361	-1.03038	3.06772e-15	2.04256
CORO1A	8.49179	9.52214	-1.03035	1.4386e-13	2.04252
DOK6	2.95176	3.98196	-1.0302	5.63238e-07	2.04231
C20orf46	5.62834	6.65749	-1.02915	4.33483e-12	2.04082
CD101	3.74629	4.77539	-1.02909	4.36871e-19	2.04074
AACS	8.04374	9.07273	-1.02899	8.19214e-28	2.0406
CCDC112	5.15227	6.18109	-1.02881	4.42351e-13	2.04034
GAGE1	0.517477	1.54589	-1.02841	3.2123e-05	2.03978
EN2	0.953855	1.98204	-1.02818	2.29343e-07	2.03945
ALDH3B1	7.70467	8.73249	-1.02781	1.52475e-19	2.03893
SC65	7.57728	8.60471	-1.02743	2.29865e-17	2.03839
TUB	4.38515	5.412	-1.02686	2.35639e-05	2.03758
APOBEC3C	4.90456	5.9311	-1.02655	2.65118e-11	2.03714
ENTPD2	5.56552	6.59196	-1.02643	1.82933e-08	2.03698
GGT1	9.15385	10.1801	-1.02622	9.36813e-06	2.03668
C11orf80	6.19083	7.2169	-1.02608	1.31084e-14	2.03648
FAM163A	1.32234	2.34811	-1.02577	5.27484e-12	2.03605
OIP5	5.32744	6.35284	-1.0254	1.12082e-11	2.03553
ADAM8	6.30955	7.33473	-1.02518	9.27692e-18	2.03521
IL12RB1	4.34858	5.3737	-1.02512	7.66911e-12	2.03512
RPP25	6.52775	7.55272	-1.02496	1.0558e-12	2.0349
IQCD	3.44802	4.47286	-1.02485	3.62821e-10	2.03474
DOCK8	6.98137	8.00608	-1.02471	3.56432e-11	2.03455
FIGNL2	5.82359	6.84808	-1.02449	3.51779e-08	2.03424
BMP8A	4.75806	5.7825	-1.02444	1.08139e-11	2.03416
RNASE2	1.86836	2.89266	-1.0243	1.29435e-08	2.03398
SLC6A9	5.7263	6.75028	-1.02398	4.41068e-09	2.03353
AMICA1	7.3394	8.36327	-1.02387	8.75954e-13	2.03337
CDCA4	6.92618	7.9494	-1.02323	8.28971e-34	2.03246
TGFB2	5.95136	6.97452	-1.02316	1.53155e-08	2.03237
LGI2	4.17291	5.19576	-1.02285	2.46173e-09	2.03192
CPA6	0.945718	1.96833	-1.02261	7.78313e-07	2.03159
PLK4	5.21186	6.23432	-1.02246	6.43535e-16	2.03137
CD2	6.27721	7.29932	-1.02211	6.82474e-09	2.03088
FCRLA	2.60286	3.62468	-1.02182	5.3588e-06	2.03048
ESPL1	7.03425	8.05514	-1.02089	8.88552e-10	2.02917
DNASE1	4.32761	5.34835	-1.02074	1.81502e-17	2.02896
EPHB2	6.01027	7.03093	-1.02066	1.87676e-05	2.02885
HOXC13	0.336763	1.35732	-1.02056	1.33775e-11	2.02871
RIMS3	4.78347	5.80389	-1.02042	5.48053e-15	2.02852
ARHGAP39	6.06822	7.08862	-1.0204	3.89257e-22	2.02848
PWWP2B	7.85055	8.87083	-1.02029	2.24367e-17	2.02832
ACP5	9.03923	10.0595	-1.02024	3.33905e-09	2.02826
PLAC8	3.55369	4.5739	-1.02021	1.41526e-06	2.02821
NDRG1	11.629	12.6487	-1.0197	8.11966e-15	2.0275
GPR161	3.89266	4.91236	-1.0197	3.40741e-14	2.0275
ISM2	0.278536	1.29756	-1.01903	2.38074e-10	2.02655
GRAMD1A	9.39108	10.4099	-1.01879	6.40437e-19	2.02622
TNFRSF8	2.55737	3.57611	-1.01873	4.09235e-15	2.02614
ZNF702P	3.08088	4.09945	-1.01857	6.48695e-08	2.0259
PLCB1	7.39703	8.41557	-1.01854	2.84785e-10	2.02587
HSPA7	5.03967	6.05819	-1.01852	8.04886e-08	2.02584
LMNB2	8.84001	9.8585	-1.01849	7.6648e-33	2.0258
PDLIM7	8.40437	9.42276	-1.01839	3.79515e-27	2.02565
NUDT11	1.03391	2.05213	-1.01823	2.0162e-10	2.02543
ACAP1	5.56683	6.58498	-1.01815	1.24171e-08	2.02532
CHRNA1	0.834776	1.85182	-1.01704	1.14307e-10	2.02376
MXRA8	7.06091	8.07793	-1.01702	8.93023e-09	2.02373
FZD1	6.67814	7.69501	-1.01687	4.06069e-13	2.02353
GOLM1	10.2011	11.2175	-1.01641	1.8857e-09	2.02288
CXCR4	8.66435	9.68012	-1.01577	6.50595e-15	2.02198
DLL3	0.197061	1.21228	-1.01522	1.10244e-15	2.02121
E2F8	5.25724	6.27213	-1.01489	1.63261e-08	2.02075
PRUNE2	3.95666	4.971	-1.01434	6.85053e-09	2.01998
UBE2S	8.03455	9.04868	-1.01413	6.14326e-21	2.01968
IGFBP3	11.1961	12.2102	-1.01409	7.48749e-13	2.01963
DIAPH3	5.0864	6.10033	-1.01393	4.12785e-10	2.0194
BAK1	8.11056	9.12441	-1.01386	9.60048e-30	2.0193
RCC2	9.86448	10.8778	-1.01331	2.25819e-46	2.01854
LTA	2.41846	3.43143	-1.01297	1.5462e-12	2.01806
ZWINT	7.94829	8.96076	-1.01247	8.40643e-16	2.01737
AGPAT4	5.74097	6.75283	-1.01186	1.33374e-10	2.01651
WDR72	7.41248	8.4236	-1.01112	8.82194e-05	2.01547
SLC41A1	7.68999	8.70082	-1.01083	4.64549e-14	2.01507
SHISA2	2.09442	3.10523	-1.01081	6.07106e-08	2.01504
BATF3	3.79801	4.8076	-1.00959	5.90327e-15	2.01334
SLC39A10	7.20333	8.21286	-1.00954	1.26821e-18	2.01327
CENPO	5.58641	6.5958	-1.00939	1.27315e-18	2.01306
RNF183	1.06218	2.07046	-1.00828	1.06628e-09	2.01151
TMEM44	6.43103	7.43929	-1.00825	2.53525e-28	2.01147
ZFP82	4.1962	5.20436	-1.00816	6.76997e-11	2.01134
CCDC19	1.9039	2.91157	-1.00767	4.79981e-11	2.01066
SIX1	2.77052	3.77811	-1.00759	2.56263e-05	2.01055
PTAFR	3.70284	4.71004	-1.0072	3.06219e-10	2.01001
CACNA1D	5.65081	6.65752	-1.00671	1.13244e-07	2.00933
ZNF391	1.62748	2.63402	-1.00654	6.21332e-09	2.00909
ZNF28	6.25876	7.26507	-1.00632	2.42545e-07	2.00878
FOXS1	4.97811	5.98425	-1.00614	2.45756e-10	2.00853
MAP9	3.18959	4.1957	-1.00611	3.92745e-08	2.00849
FABP3	5.60442	6.6103	-1.00589	6.60529e-10	2.00818
BDKRB1	3.11162	4.1174	-1.00578	1.82092e-08	2.00803
ETV5	7.81692	8.82266	-1.00574	1.00741e-19	2.00797
TNC	7.49868	8.50384	-1.00515	8.25256e-07	2.00715
CHGA	1.03729	2.04211	-1.00482	7.79806e-06	2.00669
RNF144A	6.54383	7.54863	-1.00479	1.76047e-16	2.00666
HSPA6	6.65685	7.6611	-1.00425	8.78304e-10	2.0059
GRIP1	1.32063	2.3246	-1.00396	3.61051e-10	2.0055
CD6	5.6935	6.69736	-1.00386	6.63579e-09	2.00536
CALCR	0.83583	1.8395	-1.00367	9.86339e-11	2.0051
GPR114	3.4718	4.47511	-1.00331	3.36221e-10	2.00459
C2orf81	3.72984	4.73304	-1.0032	8.36205e-19	2.00444
TMEM200A	3.68145	4.68464	-1.0032	3.2722e-08	2.00444
COTL1	9.2589	10.2619	-1.00297	4.10659e-15	2.00412
ACPP	1.36144	2.36437	-1.00294	1.23223e-07	2.00408
SCG3	0.783702	1.78537	-1.00167	6.10534e-10	2.00231
WNT10B	1.84358	2.84419	-1.0006	3.17383e-11	2.00083
LAIR1	7.09982	8.10037	-1.00055	2.59301e-13	2.00076
SRPK3	1.79444	2.79493	-1.00049	8.07213e-09	2.00068
TTYH3	10.2342	11.2346	-1.00044	6.70994e-20	2.00061
MPP7	6.38014	7.3802	-1.00006	3.24202e-09	2.00008
DNAH11	4.40651	3.40635	1.00016	4.15404e-05	0.499943
SERPINA5	13.4967	12.4957	1.00098	5.53338e-07	0.499659
NHEDC2	9.32337	8.32192	1.00144	1.26095e-16	0.4995
CCDC152	9.53538	8.53279	1.00259	2.6091e-16	0.499104
ETFDH	10.5917	9.58675	1.00492	4.37841e-25	0.498297
HERC5	7.67186	6.66685	1.00501	5.54014e-10	0.498268
C4orf34	10.7414	9.73467	1.00674	7.77044e-28	0.497669
MOGAT1	2.38351	1.37639	1.00712	2.34741e-12	0.497538
PHYH	12.9475	11.9393	1.00823	7.14939e-18	0.497156
GPIHBP1	6.64487	5.63519	1.00969	1.31528e-13	0.496655
ASPA	4.66051	3.64977	1.01074	9.35e-09	0.496291
C1R	14.8372	13.8262	1.01098	2.11475e-16	0.496207
JMJD5	8.59448	7.58305	1.01143	1.02831e-10	0.496054
VTN	17.5271	16.5133	1.01378	9.27735e-10	0.495247
ZBTB7C	5.10073	4.08573	1.01501	3.52652e-07	0.494826
TMEM176B	15.0682	14.0522	1.01605	4.77664e-15	0.494469
C19orf36	5.55235	4.53629	1.01606	4.92316e-12	0.494464
PANK1	10.3668	9.35065	1.01614	1.76136e-23	0.494437
ITPR2	11.8523	10.8352	1.01708	9.01309e-20	0.494114
SALL1	10.3654	9.34804	1.01737	2.64808e-16	0.494017
NUDT16P1	7.11838	6.10041	1.01796	5.67354e-07	0.493813
CASQ2	4.58751	3.56861	1.0189	3.97368e-09	0.493492
SEC16B	11.2837	10.2621	1.02168	1.04486e-16	0.492542
SPARCL1	11.1125	10.0888	1.02373	1.47565e-07	0.491844
ART4	7.4341	6.40856	1.02554	1.13626e-07	0.491227
NDRG2	12.4086	11.3829	1.02573	1.88154e-27	0.491163
MAOB	12.8382	11.8124	1.0258	3.9653e-16	0.491139
MACROD1	8.93264	7.90669	1.02595	5.6291e-15	0.491086
TSC22D3	11.2027	10.1764	1.02632	1.60787e-11	0.490961
C1orf130	6.67186	5.6454	1.02646	1.74234e-06	0.490914
GPAM	12.2495	11.2224	1.02702	5.57564e-09	0.490723
SLC25A18	10.0261	8.99729	1.0288	1.78567e-06	0.490116
F10	12.6475	11.6185	1.029	1.21428e-11	0.490049
ADAMTS17	7.15433	6.12522	1.02911	6.56392e-06	0.490012
PNPLA7	7.9873	6.95805	1.02926	1.40917e-14	0.489963
ACADM	11.5639	10.534	1.02994	1.2756e-21	0.48973
SLC16A4	5.7294	4.69832	1.03107	7.67494e-07	0.489345
PGM5	6.41068	5.37932	1.03135	8.12491e-07	0.489251
LIMS2	10.0407	9.00934	1.03137	7.16665e-20	0.489247
NLRP11	4.5973	3.56509	1.03221	2.88221e-05	0.488961
ADRB1	3.19538	2.16066	1.03472	6.3618e-09	0.48811
EFHA2	6.59917	5.56103	1.03814	3.70353e-11	0.486954
ASS1	14.2896	13.249	1.04058	1.26491e-13	0.486133
CFH	15.6973	14.6561	1.04125	6.03152e-13	0.485906
TOB1	11.9369	10.8951	1.04173	1.95219e-22	0.485744
ENTPD8	7.82684	6.78415	1.04269	8.88535e-08	0.485421
SLC25A42	11.1594	10.1155	1.04389	3.76002e-19	0.485017
C3	18.3137	17.2681	1.04561	4.45125e-15	0.484438
C11orf66	4.5257	3.47668	1.04901	2.24768e-16	0.483299
ABCC2	11.6597	10.6095	1.05013	2.37921e-08	0.482925
AKAP6	6.67613	5.62518	1.05094	2.46366e-18	0.482652
ACACB	11.241	10.187	1.05409	2.69876e-19	0.481601
HMGN5	6.54198	5.48762	1.05436	1.19176e-08	0.48151
SMOC1	11.3687	10.3142	1.05459	3.21573e-17	0.481433
C9orf173	3.04114	1.98517	1.05598	6.76163e-12	0.480972
PLA2G12B	10.0575	9.00118	1.05636	2.9836e-08	0.480845
FAM149A	8.69003	7.63366	1.05637	1.96831e-14	0.480841
IRS2	11.322	10.2655	1.05656	1.3692e-18	0.480778
GADD45B	11.6125	10.5556	1.05688	5.76107e-15	0.48067
N4BP2L1	9.33132	8.27422	1.0571	1.19852e-28	0.480596
GPR182	2.81601	1.75816	1.05785	5.28039e-09	0.480346
HYAL1	11.9719	10.9128	1.05915	8.81595e-19	0.479914
C7orf10	8.80527	7.7445	1.06077	4.46509e-20	0.479377
C1orf111	1.55096	0.488482	1.06248	6.25353e-12	0.478809
CP	14.9062	13.8426	1.06352	2.31031e-07	0.478462
RAPGEF4	8.96245	7.89739	1.06506	5.68274e-19	0.477954
MUT	11.5297	10.4634	1.06625	3.07443e-28	0.477558
GABARAPL1	11.3486	10.2778	1.07083	4.88861e-19	0.476047
RBP7	8.30107	7.23012	1.07095	1.6256e-13	0.476004
RAMP3	8.47286	7.40169	1.07117	1.58384e-12	0.475931
DMRTA1	7.38898	6.31735	1.07163	4.64926e-09	0.475781
CBR1	13.0945	12.0226	1.07187	2.79564e-20	0.475703
RCAN1	10.518	9.44553	1.07252	1.54247e-24	0.475489
CTSO	10.7972	9.7243	1.07291	3.80184e-26	0.475361
PEBP1	15.3884	14.3144	1.07401	1.78787e-34	0.474998
PRAMEF11	2.60826	1.53377	1.07449	3.30316e-05	0.474839
CPN1	10.2838	9.2091	1.07469	4.20225e-07	0.474772
LST-3TM12	2.58316	1.50779	1.07537	4.74597e-06	0.47455
ASB4	2.99972	1.9238	1.07592	1.64138e-08	0.474368
ANKS4B	9.09662	8.02044	1.07618	1.90973e-10	0.474283
ANGPTL1	6.26943	5.19279	1.07665	4.14545e-06	0.474129
DHDPSL	8.84302	7.76629	1.07673	5.27178e-07	0.474103
CBLN1	5.26384	4.18525	1.07859	3.67125e-07	0.473491
ACAA1	12.9773	11.8973	1.07998	6.29527e-27	0.473035
LPAL2	5.25611	4.17533	1.08078	1.01144e-08	0.472773
ADCY1	7.36238	6.27986	1.08252	3.34022e-05	0.472203
FAM184A	7.11201	6.02918	1.08283	1.23944e-09	0.472102
REPS2	8.83414	7.7509	1.08324	2.02887e-21	0.471968
F8	8.56446	7.48108	1.08338	3.12408e-20	0.471921
ANKRD35	5.44769	4.36326	1.08443	7.73664e-05	0.47158
IVD	12.3493	11.2633	1.08608	3.4331e-45	0.471041
RHOB	13.8458	12.7593	1.08652	3.05041e-23	0.470897
GPM6A	4.09439	3.00768	1.08671	3.99871e-07	0.470834
ACAT1	13.1489	12.0615	1.08742	1.26279e-27	0.470603
NUDT7	9.14021	8.05233	1.08788	1.70755e-25	0.470452
ADAMTSL3	8.06783	6.97983	1.088	1.38889e-07	0.470412
ACY1	12.7309	11.6428	1.08811	1.31712e-26	0.470376
ACOX1	12.854	11.7653	1.08874	7.56534e-37	0.470171
RNASE4	12.6213	11.5315	1.08981	2.96063e-23	0.469824
MST1P2	10.543	9.45241	1.09056	7.34734e-12	0.469577
ORM1	16.6335	15.5426	1.09092	5.8168e-07	0.469461
MIA2	7.49072	6.39806	1.09266	1.1587e-07	0.468896
CHN2	9.9488	8.85606	1.09274	5.09812e-21	0.468869
CSAD	9.56459	8.47182	1.09277	3.31393e-20	0.468861
GC	16.1918	15.0967	1.09502	1.20568e-10	0.46813
ASGR1	13.8153	12.7202	1.09515	6.15471e-11	0.468087
UGT1A6	13.0794	11.9834	1.09596	6.25508e-06	0.467826
PEBP4	1.9562	0.859556	1.09664	1.66057e-06	0.467603
SLC34A1	3.0606	1.95883	1.10176	8.96314e-11	0.465946
QDPR	11.8277	10.7217	1.10599	4.53132e-31	0.464582
C10orf125	11.0981	9.99204	1.10603	6.60366e-20	0.464572
UBE2QL1	5.89517	4.789	1.10617	9.19301e-06	0.464526
PTGR1	12.524	11.4177	1.10629	3.10249e-10	0.464488
RAB17	11.0398	9.9325	1.10731	9.8901e-14	0.46416
HSD17B4	13.2762	12.1662	1.11007	7.87125e-34	0.463271
FAM99B	2.94757	1.83749	1.11009	1.11318e-06	0.463266
SEPT4	9.59472	8.48244	1.11229	2.28143e-11	0.462561
SLC16A12	5.53379	4.42114	1.11265	1.04059e-05	0.462445
BCKDHB	9.64571	8.53297	1.11274	6.80048e-27	0.462414
OIT3	7.70523	6.59225	1.11298	7.53585e-12	0.462337
CCL15	10.0683	8.95325	1.11501	7.08434e-10	0.461687
C6orf123	5.91462	4.79858	1.11604	1.48527e-10	0.461359
PLGLB2	11.3606	10.2445	1.11618	7.8311e-08	0.461314
LIPC	11.2874	10.1688	1.1186	6.41878e-10	0.46054
NCRNA00185	2.95489	1.83161	1.12328	2.3836e-06	0.45905
TST	13.5478	12.4239	1.12394	7.02167e-28	0.45884
MAN1C1	8.35786	7.23208	1.12577	7.31327e-11	0.458256
PRR18	5.70942	4.58324	1.12618	1.64493e-10	0.458127
CLYBL	9.48385	8.35754	1.12631	1.20094e-24	0.458087
TMSB4Y	3.3325	2.20619	1.12631	1.64476e-06	0.458085
PRAMEF9	2.01657	0.88997	1.1266	3.72727e-06	0.457992
CYP4V2	11.4493	10.3219	1.12736	3.36142e-27	0.457751
MYLK	11.1088	9.9811	1.12774	3.18394e-21	0.457631
SC4MOL	12.9456	11.8172	1.12838	5.47575e-23	0.457428
APOM	12.8452	11.7164	1.12878	1.81072e-08	0.457303
FAM107A	7.59967	6.47089	1.12878	4.08998e-19	0.457302
MAP3K13	6.6577	5.52738	1.13032	3.23754e-12	0.456813
FBXO2	9.66514	8.53348	1.13166	1.9273e-08	0.456391
FAT4	7.11293	5.98072	1.13221	5.16669e-10	0.456217
IL6R	10.3639	9.23106	1.13284	4.55065e-13	0.456019
AUTS2	8.97716	7.84418	1.13298	3.94461e-11	0.455973
REEP6	12.9189	11.785	1.1339	3.69478e-11	0.455683
ABCC11	6.35203	5.21805	1.13398	1.31997e-10	0.455657
KCND3	4.16625	3.03126	1.13499	4.66985e-06	0.455337
POR	14.2225	13.0861	1.13636	1.78413e-32	0.454907
C1orf175	4.75504	3.61752	1.13752	1.94888e-07	0.454541
PLIN5	10.5809	9.44151	1.13934	7.02899e-16	0.453967
SCN4A	5.5797	4.43948	1.14021	5.35894e-15	0.453693
CFB	16.7901	15.6474	1.14276	4.17448e-15	0.452891
PPP4R4	6.76604	5.62214	1.1439	6.50992e-17	0.452533
GNA14	5.50331	4.35848	1.14483	1.88036e-14	0.452244
SC5DL	11.9263	10.7814	1.14486	1.15738e-24	0.452232
FAM186B	4.57634	3.43071	1.14562	5.1889e-23	0.451994
AQP7P3	3.99816	2.85246	1.1457	4.52901e-08	0.451972
EVPLL	3.71795	2.57061	1.14735	1.38515e-06	0.451455
C6orf208	5.05769	3.91023	1.14746	2.78921e-15	0.45142
SGEF	9.21017	8.06256	1.14762	1.62663e-13	0.451371
FAM198A	5.47262	4.32448	1.14813	3.94744e-06	0.451209
PECR	11.6238	10.4749	1.14886	1.66957e-27	0.45098
PDE2A	7.80296	6.65205	1.15091	4.82496e-17	0.450342
AMACR	11.6184	10.4662	1.1522	7.02118e-12	0.449938
DDI2	5.98515	4.83239	1.15276	1.14357e-07	0.449764
DGAT2	12.2847	11.1312	1.15346	2.28405e-11	0.449544
ACOT6	4.67834	3.52409	1.15425	1.03851e-18	0.449301
DKFZp779M065	6.15242	4.99797	1.15446	6.16933e-12	0.449236
ZNF541	4.39873	3.24357	1.15516	1.35787e-08	0.449017
ANKRD56	8.26786	7.11079	1.15708	5.95373e-13	0.448421
LHX3	2.62262	1.46406	1.15856	5.03923e-06	0.44796
SSTR1	7.37018	6.20922	1.16095	3.27802e-06	0.447217
LRRC50	3.14501	1.98149	1.16352	3.62615e-06	0.446423
LOC283856	1.81223	0.648226	1.164	1.12076e-14	0.446273
COBLL1	10.9718	9.80592	1.16584	3.48409e-25	0.445706
STX1B	6.78378	5.61608	1.1677	1.76839e-17	0.445131
AQP7	7.61021	6.44229	1.16792	8.52373e-16	0.445063
GRAMD1C	7.91055	6.73916	1.1714	9.90662e-15	0.443991
RGAG1	3.83632	2.66426	1.17206	2.1672e-07	0.443787
TTBK1	6.901	5.72767	1.17333	1.25229e-09	0.443397
SLC2A9	7.9407	6.76514	1.17555	1.45737e-07	0.442714
GRPR	3.30625	2.13064	1.17561	7.6896e-07	0.442698
SLC2A12	8.06015	6.88359	1.17656	1.90644e-12	0.442404
DDC	9.8224	8.64581	1.1766	7.54398e-07	0.442393
IFI27	11.4722	10.2949	1.17728	6.95616e-06	0.442183
HSD17B8	10.2189	9.04095	1.17796	3.11023e-29	0.441976
ANKRD24	7.10681	5.92722	1.17959	1.41767e-21	0.441476
NCRNA00181	7.74208	6.56175	1.18033	2.17477e-21	0.441251
PC	12.7858	11.6032	1.18265	6.41466e-21	0.440541
PPP1R3G	7.8848	6.70211	1.18269	1.41274e-06	0.44053
SYTL4	9.04446	7.86177	1.18269	2.43504e-19	0.440529
SLCO1A2	5.20106	4.01525	1.18581	7.19648e-07	0.439577
ACAD11	10.8491	9.65883	1.19028	2.94951e-31	0.438218
ACAA2	13.2226	12.0278	1.19477	2.46595e-29	0.436855
MOSC2	11.2001	10.0043	1.19582	9.67521e-33	0.436538
CLEC3B	8.66921	7.47266	1.19655	1.66188e-14	0.436318
SLC23A3	4.82324	3.62433	1.19891	1.583e-08	0.435604
RNF125	8.07519	6.8761	1.19909	9.00565e-17	0.435549
LOC100129387	7.60419	6.4044	1.1998	5.08231e-36	0.435337
DAB1	3.72266	2.521	1.20166	1.82153e-08	0.434776
ABCC6P1	9.07189	7.86697	1.20492	1.88266e-13	0.433792
MYO1B	12.9224	11.7174	1.20508	4.20486e-45	0.433745
GNE	11.1763	9.97117	1.20514	1.709e-28	0.433727
CXorf66	1.55312	0.34734	1.20578	6.3711e-21	0.433536
PCSK6	12.6529	11.447	1.2059	1.48162e-19	0.433499
ESPN	11.1699	9.96353	1.20639	2.53837e-14	0.43335
SLC25A34	5.98109	4.7739	1.2072	1.07149e-16	0.43311
MT1E	9.91599	8.70822	1.20777	7.7687e-05	0.432938
ALDH7A1	12.3584	11.149	1.20935	6.19773e-34	0.432462
HNF4A	12.5348	11.3249	1.20988	9.8569e-18	0.432304
PSD3	9.66424	8.4532	1.21103	3.66431e-20	0.431959
SLC25A25	11.7042	10.4921	1.21204	8.47681e-24	0.431656
DPF3	4.49969	3.28695	1.21274	4.64109e-13	0.431448
CDC14B	9.86511	8.65024	1.21487	1.74914e-24	0.430811
MLXIPL	13.1658	11.9501	1.21566	5.61243e-18	0.430575
APOB	17.1513	15.9341	1.21718	2.8853e-13	0.430124
SLC41A2	9.80048	8.58196	1.21852	8.20407e-19	0.429723
HDC	4.08376	2.8651	1.21866	3.7167e-12	0.429682
NUDT6	8.11715	6.89714	1.22001	4.22041e-23	0.429279
CNGA1	7.52149	6.30013	1.22136	1.69424e-07	0.428879
THBS4	7.68963	6.46764	1.22199	8.40102e-06	0.42869
LOC29034	2.54151	1.3183	1.22321	1.4232e-11	0.428328
DHRS4L1	6.00767	4.7838	1.22387	3.44823e-22	0.428131
GDA	9.7426	8.51401	1.22859	6.63768e-06	0.426733
PALM2	7.54615	6.31668	1.22947	1.14587e-17	0.426474
ZCCHC16	3.46513	2.23376	1.23137	9.78346e-07	0.425912
RORA	9.96135	8.72484	1.2365	9.22525e-29	0.4244
SYT7	10.2477	9.01094	1.23674	5.60117e-07	0.424331
DPP4	11.3281	10.0889	1.23922	2.03994e-15	0.423602
CCDC158	3.62133	2.382	1.23933	5.36479e-17	0.42357
PALMD	10.1934	8.95195	1.24143	3.89563e-22	0.422952
SORL1	11.3469	10.105	1.24192	4.88833e-21	0.42281
MEP1B	2.17066	0.927418	1.24325	4.96262e-10	0.422421
NTN1	8.58748	7.34254	1.24493	2.91661e-12	0.421927
TMEM150C	7.55097	6.30205	1.24892	4.96412e-13	0.420764
COL5A3	10.3	9.0496	1.25045	2.04351e-11	0.420318
F5	14.1486	12.8978	1.25084	1.73221e-17	0.420202
SLC17A3	7.78513	6.53323	1.2519	7.60605e-10	0.419895
TMPRSS9	6.1928	4.94039	1.25241	2.47084e-07	0.419746
ECHDC2	12.1219	10.8675	1.25447	3.72288e-35	0.419148
SLC17A1	7.81028	6.55485	1.25543	5.77962e-09	0.418869
UGT2B28	4.9751	3.71916	1.25594	3.01446e-09	0.418719
C4BPB	12.8778	11.6216	1.25615	9.48987e-13	0.418659
CRYM	8.40026	7.14404	1.25622	6.227e-13	0.418638
ABCB1	10.4003	9.14369	1.25666	2.00248e-08	0.418513
MGST1	14.1551	12.898	1.25715	9.7456e-16	0.41837
ASXL3	2.7727	1.51449	1.25821	5.48357e-11	0.418063
CBS	12.476	11.2164	1.25959	1.53038e-14	0.417664
JAKMIP2	5.06553	3.8045	1.26103	3.04176e-11	0.417246
ATOH8	8.08036	6.81876	1.2616	5.58353e-09	0.417081
ALAD	12.6514	11.3893	1.26207	1.70551e-40	0.416945
FLJ42289	6.60599	5.34376	1.26223	7.25864e-13	0.416899
ORM2	14.8627	13.6004	1.26231	2.79277e-09	0.416876
FGB	17.2792	16.0136	1.26559	3.94819e-08	0.415929
TM7SF2	12.3223	11.0546	1.26768	1.38258e-17	0.415328
SULT1A2	8.77355	7.50368	1.26987	1.08007e-11	0.414697
ABCC6	12.1577	10.8849	1.27274	1.74374e-26	0.413874
ACADSB	12.7151	11.4409	1.27415	2.07559e-23	0.413467
CADM1	11.4458	10.1681	1.27765	4.27631e-26	0.412467
METTL7A	14.0359	12.7577	1.27829	5.49756e-39	0.412284
TRPC5	3.05303	1.77321	1.27983	1.92592e-09	0.411845
C1S	15.9329	14.6529	1.28002	1.24386e-26	0.411789
C5orf4	11.133	9.85203	1.28099	3.31125e-22	0.411512
PCP4L1	5.6064	4.32442	1.28198	5.29104e-08	0.411231
DAK	11.9542	10.6704	1.28381	6.5982e-22	0.410711
APOC2	16.3131	15.0266	1.28653	2.20084e-10	0.409936
SOCS2	8.65436	7.36524	1.28912	4.10914e-17	0.409202
CRYL1	12.1459	10.8565	1.2894	2.77681e-35	0.409122
SLC16A11	8.34551	7.05535	1.29017	3.6324e-08	0.408904
RCL1	10.4698	9.17933	1.2905	1.0745e-32	0.408809
ACSL5	11.7539	10.463	1.29093	1.08811e-15	0.408689
CYP7B1	7.71127	6.41952	1.29175	1.53818e-14	0.408455
C20orf56	11.9925	10.7004	1.29218	4.60993e-18	0.408333
CPEB3	8.11615	6.82253	1.29362	1.23177e-28	0.407925
SERPING1	16.2739	14.9769	1.297	4.68775e-33	0.406972
CGNL1	11.4524	10.1526	1.29972	3.537e-23	0.406205
ACBD4	10.7127	9.40919	1.30349	1.17481e-37	0.405145
GSTZ1	10.0934	8.78958	1.30379	3.25317e-24	0.40506
GPR17	3.203	1.89814	1.30486	2.10879e-15	0.404759
AKR7L	8.03408	6.72915	1.30493	7.27918e-16	0.40474
SERPINA7	11.64	10.3349	1.30502	4.86653e-05	0.404716
FOLH1	8.50024	7.19413	1.30611	3.78638e-14	0.404411
FGG	17.2087	15.902	1.30662	7.85106e-10	0.404267
FMO5	12.5647	11.2554	1.30929	4.88714e-15	0.403519
MIP	2.60639	1.29631	1.31007	1.1557e-24	0.403301
LOC399959	6.33233	5.02118	1.31115	5.67801e-18	0.402999
ROPN1B	3.042	1.72997	1.31203	1.93002e-11	0.402753
ANGPTL4	11.6376	10.3249	1.3127	1.02993e-11	0.402566
LIME1	11.3501	10.0365	1.31354	8.83246e-17	0.402332
SLCO2A1	8.12059	6.80673	1.31387	1.54469e-09	0.402241
PGRMC1	13.7272	12.4106	1.31652	2.79349e-45	0.401502
IFIT1	10.082	8.76069	1.32129	3.88557e-18	0.400176
CTNNA3	2.82071	1.49783	1.32288	5.20928e-14	0.399737
ANGPTL6	6.48208	5.15869	1.32339	9.23163e-14	0.399594
TMEM220	10.0925	8.76725	1.3253	1.30071e-23	0.399068
ADI1	13.7726	12.4422	1.33047	1.20946e-38	0.397638
GCDH	11.0264	9.69282	1.33354	6.60811e-40	0.396792
COX6A2	4.12893	2.79533	1.33359	5.7446e-06	0.396778
GLYCTK	12.5369	11.1992	1.33772	2.33547e-28	0.395644
DHTKD1	12.2973	10.9527	1.34467	4.18122e-39	0.393744
C6orf138	4.14367	2.79815	1.34552	4.03284e-09	0.393513
SERPINF2	15.0002	13.6543	1.34591	2.19852e-13	0.393407
ENPEP	10.2442	8.89636	1.34789	4.68624e-21	0.392867
GADD45A	11.0461	9.69651	1.34962	2.41606e-39	0.392395
SEPP1	16.1923	14.8419	1.35047	3.72439e-31	0.392165
SERPINA6	13.835	12.4842	1.35088	1.01768e-16	0.392052
SORBS2	11.3765	10.0252	1.35136	2.96726e-29	0.391923
MYCL1	9.18336	7.83105	1.35231	6.19927e-21	0.391664
ALDH5A1	12.0776	10.722	1.35566	4.35683e-41	0.390755
CCL14-CCL15	8.52587	7.16887	1.357	8.1756e-14	0.390394
ALB	20.4126	19.0537	1.35882	1.32946e-10	0.3899
CYP2C18	10.6368	9.2776	1.35919	9.95357e-09	0.3898
TSLP	4.98932	3.62842	1.3609	3.63975e-09	0.389338
CCT6B	5.37188	4.00887	1.36301	1.35698e-17	0.38877
LGSN	4.68938	3.3252	1.36418	2.23249e-08	0.388455
APOC1	17.0736	15.7092	1.36437	1.65143e-17	0.388404
GRHPR	13.3493	11.9848	1.36447	1.73887e-46	0.388376
HAGH	12.4226	11.056	1.36661	5.57063e-42	0.387802
ARPP21	2.97701	1.60868	1.36832	5.01415e-09	0.387341
CYorf15A	5.13968	3.77065	1.36903	6.83833e-05	0.38715
ADRA1B	6.73066	5.36044	1.37022	4.00002e-15	0.386832
DBH	5.97814	4.60513	1.37302	6.66467e-12	0.386083
PXMP2	11.4189	10.0445	1.37438	5.2305e-35	0.385718
SRD5A1	9.94455	8.56974	1.37481	4.62971e-35	0.385603
SERPINA10	12.6008	11.225	1.37579	8.51731e-16	0.385342
ECHDC3	10.9639	9.58612	1.37781	1.76805e-11	0.384801
NRG1	4.67681	3.29606	1.38075	4.07286e-06	0.384018
RHCE	4.28792	2.90659	1.38133	2.9368e-12	0.383865
ALAS1	13.0126	11.6308	1.38189	1.07842e-33	0.383717
PROC	13.2301	11.8433	1.38679	5.6135e-17	0.382414
FGA	18.1623	16.7751	1.38719	2.52113e-11	0.38231
TMEM27	6.25625	4.86805	1.3882	1.98802e-10	0.382041
ACSL6	6.38331	4.99453	1.38877	4.45453e-09	0.38189
ALDH1A1	15.1356	13.7464	1.38926	7.70857e-21	0.381761
LCAT	9.75094	8.35569	1.39525	4.66689e-14	0.38018
GCKR	10.0947	8.69799	1.39667	5.45774e-14	0.379805
SYT9	2.66751	1.27072	1.39679	4.61501e-07	0.379773
CYP3A5	12.2933	10.8936	1.39969	1.94052e-12	0.379011
CDH23	8.12021	6.71987	1.40034	4.19111e-20	0.378839
SYBU	10.5293	9.12545	1.40381	3.40871e-20	0.377929
MT1A	7.05627	5.65183	1.40444	2.81899e-07	0.377764
APCS	14.131	12.7249	1.40611	1.2967e-08	0.377326
GNAO1	6.79539	5.38632	1.40906	4.39313e-08	0.376556
SLC12A1	3.35162	1.94195	1.40967	6.53523e-06	0.376398
OSGIN1	12.5627	11.1529	1.40983	4.77443e-16	0.376357
C22orf45	9.19946	7.78709	1.41237	2.88572e-15	0.375694
AMBP	17.4855	16.07	1.41552	1.66196e-15	0.374874
IRF6	9.51543	8.09676	1.41867	6.51263e-14	0.374057
CCL14	9.109	7.68941	1.41959	8.39431e-18	0.373818
C21orf34	4.71546	3.29195	1.42351	2.03702e-19	0.372803
MST1	13.008	11.5804	1.42755	2.0013e-19	0.371761
SULT1E1	6.39222	4.96457	1.42765	5.19816e-07	0.371735
PACRG	4.68646	3.25455	1.43191	8.62993e-12	0.37064
C6orf97	7.10962	5.67685	1.43277	1.31867e-12	0.370418
SCP2	13.6771	12.2353	1.44179	1.64294e-40	0.36811
CAT	13.5636	12.1203	1.44335	2.7553e-50	0.367711
ODZ2	5.30331	3.85903	1.44429	8.37697e-06	0.367474
CYP26A1	4.17779	2.73324	1.44455	1.48106e-08	0.367408
AKR1CL1	3.94474	2.50011	1.44462	4.87847e-10	0.367388
MASP1	11.2691	9.82001	1.44908	2.12557e-24	0.366255
PIGR	10.684	9.23094	1.45307	4.61303e-06	0.365243
AQP8	4.60293	3.14722	1.45571	2.13652e-06	0.364577
PBLD	11.317	9.86123	1.45579	1.85142e-22	0.364555
OASL	9.23401	7.77699	1.45703	3.3439e-19	0.364243
DNAH6	5.23722	3.77759	1.45963	1.01244e-09	0.363585
CYP4F12	9.58353	8.1235	1.46003	5.98655e-16	0.363485
TF	17.6172	16.1524	1.46476	3.60804e-12	0.362296
STARD5	8.30035	6.83507	1.46527	1.04654e-35	0.362167
C14orf53	1.9367	0.47111	1.46559	1.43985e-16	0.362087
RDH5	9.55167	8.08345	1.46822	6.70251e-22	0.361429
PRAMEF4	3.38925	1.92007	1.46918	3.66096e-06	0.361187
FAM176A	10.5324	9.06059	1.47181	6.25283e-20	0.360531
CYB5A	13.7004	12.2215	1.47896	8.077e-42	0.358746
STEAP4	7.95478	6.47537	1.4794	4.10795e-13	0.358637
ZFY	5.36203	3.88139	1.48064	1.74346e-05	0.358329
INS-IGF2	4.29138	2.81067	1.48071	7.7229e-05	0.358312
LRRC2	8.2088	6.72568	1.48313	1.20334e-18	0.357712
PEX11G	7.95595	6.47101	1.48494	7.82761e-40	0.357262
RAMP1	11.301	9.81467	1.4863	1.50519e-13	0.356927
F7	12.3069	10.8161	1.49081	3.72525e-18	0.355812
DHRS1	11.0032	9.51225	1.49095	3.47569e-39	0.355778
UGT2B4	14.5349	13.0426	1.49232	7.54883e-12	0.355441
CLDN2	9.74246	8.24928	1.49318	4.49598e-07	0.355228
IL28RA	7.74245	6.24837	1.49408	6.24521e-17	0.355007
WDR65	2.73058	1.23515	1.49543	4.96912e-27	0.354675
KHK	12.9435	11.445	1.4985	2.51359e-24	0.353921
GALNTL2	6.42722	4.92772	1.4995	8.39012e-21	0.353677
BCO2	6.45981	4.95759	1.50222	5.31053e-10	0.353011
CYP27A1	14.132	12.6292	1.5028	4.32886e-24	0.352868
TCP10L	6.44661	4.94008	1.50653	1.29566e-10	0.351957
SLCO2B1	12.6755	11.1682	1.50731	2.16633e-29	0.351767
ACSS3	10.0854	8.57482	1.51056	4.58514e-11	0.350974
LEAP2	11.1577	9.64527	1.51238	9.28663e-15	0.350532
KLF15	11.5822	10.0698	1.5124	7.00925e-27	0.350528
GATM	14.7541	13.241	1.51301	6.918e-23	0.35038
TPRG1	5.50519	3.98979	1.51541	1.80102e-20	0.349798
HOMER2	10.1134	8.59785	1.51554	5.85693e-20	0.349765
F2	15.3745	13.8554	1.51902	7.31912e-14	0.348922
GADD45G	10.7427	9.22319	1.51948	3.35199e-21	0.348811
TMEM56	11.827	10.3074	1.51958	1.01922e-36	0.348787
KLF9	11.73	10.2104	1.51963	1.98573e-37	0.348775
GLOD5	5.07373	3.55266	1.52107	1.45462e-15	0.348427
MPPED1	6.70406	5.18107	1.52299	1.21631e-08	0.347963
CD14	13.4353	11.907	1.52835	2.66937e-27	0.346674
ACY3	9.07582	7.54616	1.52966	4.11817e-19	0.34636
PRODH2	10.8303	9.29876	1.53159	2.07393e-10	0.345896
ALPL	9.81978	8.28448	1.5353	1.31935e-12	0.345007
APOA2	18.0239	16.4871	1.53678	1.83155e-08	0.344655
ALDH2	14.9375	13.3986	1.5389	4.76399e-49	0.344147
IGFBP1	13.6973	12.1577	1.53954	6.41111e-10	0.343994
LOC201651	6.18052	4.63499	1.54553	5.85441e-19	0.34257
FITM1	5.6496	4.09808	1.55152	2.18193e-23	0.341151
KMO	9.32688	7.76981	1.55707	6.07529e-13	0.339841
LIPG	9.83625	8.27859	1.55766	4.45451e-20	0.339702
C16orf45	8.91977	7.36046	1.55931	2.72994e-30	0.339312
IGF1	9.04557	7.48525	1.56032	1.15233e-13	0.339075
BHMT2	12.8919	11.3308	1.56119	9.70148e-19	0.338871
SHMT1	12.9685	11.4052	1.56332	7.79409e-30	0.338373
GPR128	5.94235	4.37857	1.56378	7.0478e-14	0.338264
CRHBP	5.12552	3.56113	1.56439	1.38243e-10	0.33812
ELFN1	8.23541	6.67056	1.56485	2.61327e-11	0.338013
UTY	5.70278	4.13361	1.56917	2.57586e-05	0.337003
ABHD1	5.51421	3.94454	1.56967	4.0132e-14	0.336885
PROL1	3.74268	2.1658	1.57688	2.05908e-08	0.335206
AKR1C4	12.4389	10.8599	1.57903	1.96203e-11	0.334708
BCHE	9.39572	7.81563	1.58009	1.19054e-09	0.334461
TMEM195	10.5141	8.92603	1.58812	2.39524e-21	0.332605
SLC47A1	11.566	9.97255	1.59347	4.64373e-23	0.331373
ANG	13.7199	12.1262	1.59368	2.3024e-22	0.331326
HRSP12	13.116	11.5187	1.59722	8.7148e-33	0.330514
CFHR1	14.0798	12.477	1.60284	2.75428e-10	0.329228
CYP2J2	11.1725	9.56853	1.60395	1.08558e-24	0.328976
SLC17A2	9.66766	8.06142	1.60624	1.10826e-11	0.328453
C6orf142	7.82032	6.20967	1.61065	4.51092e-14	0.327452
PIK3C2G	7.21561	5.60485	1.61076	5.45139e-09	0.327426
ABCA9	7.10305	5.49212	1.61093	4.06136e-20	0.327388
CECR2	6.98036	5.36829	1.61207	5.41671e-16	0.327128
C1orf168	7.74604	6.12866	1.61738	1.36417e-18	0.325927
ACSL1	13.9251	12.3063	1.6188	3.10485e-27	0.325606
CA4	3.51607	1.89238	1.62369	8.88264e-11	0.324505
APOA1	17.2115	15.5832	1.62824	5.70619e-09	0.323482
IGFBP2	13.311	11.682	1.62908	6.35036e-13	0.323294
EPHX1	16.4115	14.7806	1.63094	9.02784e-27	0.322877
CLDN14	9.40877	7.77766	1.63111	3.35605e-24	0.32284
BTNL9	7.68324	6.04921	1.63403	2.1262e-27	0.322187
ITIH3	15.5386	13.9026	1.63596	9.82936e-16	0.321756
CA14	6.65145	5.01202	1.63943	2.93762e-12	0.320984
RORC	11.9108	10.27	1.64082	1.69087e-21	0.320674
APOC1P1	8.36409	6.71617	1.64792	1.33395e-09	0.3191
MYO16	5.77932	4.12842	1.6509	2.23629e-22	0.318441
EPHX2	11.7979	10.1464	1.65152	3.17161e-38	0.318306
SULT1B1	5.04049	3.38859	1.6519	3.90515e-13	0.318222
CMBL	12.3138	10.6616	1.65222	2.89848e-24	0.318149
MTHFD1	12.921	11.2673	1.65365	8.03384e-48	0.317834
SLC16A2	11.0642	9.41046	1.65379	5.09605e-29	0.317804
SARDH	11.7193	10.061	1.65827	1.29741e-31	0.316818
ARID3C	4.33092	2.67252	1.6584	4.34778e-20	0.31679
ST3GAL6	9.19795	7.53925	1.6587	4.21239e-36	0.316724
SELENBP1	13.003	11.343	1.66005	7.20661e-35	0.316427
C15orf43	2.32917	0.666973	1.6622	7.33248e-20	0.315957
CIDEB	11.9371	10.2711	1.66601	5.62862e-39	0.315124
WNK3	6.10906	4.44139	1.66767	1.45363e-16	0.314761
ACSM3	9.41564	7.74736	1.66828	8.72759e-18	0.314629
NCRNA00093	3.7069	2.03786	1.66904	9.54574e-21	0.314463
TMPRSS6	12.5345	10.8619	1.6726	9.62797e-16	0.313688
MPDZ	10.5755	8.89974	1.67576	4.85941e-37	0.313002
SLC25A15	11.8039	10.125	1.67891	1.9564e-35	0.312319
SERPINA4	12.604	10.9244	1.67959	3.08606e-12	0.312172
GOLGA6A	2.45263	0.772205	1.68043	2.63965e-18	0.31199
AQP7P1	6.5638	4.88164	1.68216	1.738e-11	0.311616
APOH	16.9348	15.2521	1.68272	4.20839e-14	0.311495
SLC17A4	10.4138	8.72425	1.68955	2.24433e-19	0.310024
TMEM100	5.54496	3.84854	1.69643	7.01126e-13	0.308549
KLKB1	11.3639	9.66693	1.697	1.86617e-27	0.308427
TRO	7.78833	6.09051	1.69782	1.34148e-25	0.308251
TFR2	14.4733	12.7752	1.6981	4.69394e-21	0.308193
VIPR1	5.82672	4.12768	1.69904	2.78856e-18	0.307991
SCUBE1	7.09353	5.3933	1.70023	3.91553e-07	0.307737
GHR	10.4139	8.71231	1.70155	2.31635e-22	0.307456
RIPPLY1	5.27847	3.57189	1.70659	2.33237e-14	0.306384
LEPR	11.6907	9.98348	1.7072	1.68448e-15	0.306254
AMDHD1	10.9042	9.19364	1.71057	5.68953e-22	0.305539
[truncated: 332 more rows]
