# Supplementary material for: Identification of a Subtype of Hepatocellular Carcinoma with Poor Prognosis Based on Expression of Genes within the Glucose Metabolic Pathway
Source: Cancers (Basel). 2019 Dec 14;11(12):2023. doi: 10.3390/cancers11122023 (PMC6966574; doi:10.3390/cancers11122023)
Supplement: Supplementary file 1 [file cancers-11-02023-s001.zip › cancers-655104-suppl-XML/cancers-655104-Table S7-GSE14520 2 NMF cluster comparison-sig genes.xls]

## Sheet: GSe14520 2 NMF cluster comparis
geneid	Cluster1	_Cluster2	log2FC(C1/C2)	p-values	FC_C2vsC1
SPP1	7.2959	9.8558	-2.5599	<.000000000001	5.89685
S100P	5.3721	7.5938	-2.2217	6.27e-10	4.66443
DKK1	4.4905	6.526	-2.0355	6.3e-11	4.09959
AFP	6.0284	7.9953	-1.9668	2.6172e-06	3.9091
CCL20	6.3032	8.2615	-1.9583	<.000000000001	3.88607
MMP12	3.73	5.4793	-1.7493	<.000000000001	3.36195
NTS	3.9097	5.6053	-1.6956	7.3909e-08	3.23919
RGS2	5.5487	7.1838	-1.6351	<.000000000001	3.10607
TACSTD1	5.4237	7.051	-1.6273	3.1882e-06	3.08929
IER3	6.5877	8.1913	-1.6036	<.000000000001	3.03909
CD24	7.1858	8.7775	-1.5918	<.000000000001	3.01417
ASNS	4.4455	6.0032	-1.5577	<.000000000001	2.94387
FABP5	5.662	7.1564	-1.4944	<.000000000001	2.8174
G6PD	4.5998	6.0781	-1.4783	<.000000000001	2.78619
SFN	5.6657	7.1045	-1.4388	4e-12	2.71096
S100A6	6.0335	7.4458	-1.4123	<.000000000001	2.66165
PFKFB3	5.0824	6.4795	-1.3971	<.000000000001	2.63378
AGR2	3.6521	5.0223	-1.3703	8.4479e-08	2.5852
SOX4	4.7776	6.1336	-1.356	<.000000000001	2.55979
SLC38A1	5.6575	7.0116	-1.3541	<.000000000001	2.55638
SULT1C1	5.056	6.3845	-1.3285	5.4e-11	2.51142
S100A11	6.7193	8.0046	-1.2852	<.000000000001	2.43724
MMP9	4.6951	5.9659	-1.2708	<.000000000001	2.413
MAFF	5.1795	6.432	-1.2524	<.000000000001	2.38245
AYTL2	5.2952	6.5099	-1.2147	<.000000000001	2.32085
ATP1B3	7.38	8.5933	-1.2133	<.000000000001	2.31872
ROBO1	8.1064	9.3123	-1.2059	1.5126e-08	2.3068
CTSC	7.0762	8.2811	-1.2049	<.000000000001	2.30524
MTHFD2	3.9449	5.1453	-1.2004	<.000000000001	2.29808
MARCKSL	7.4766	8.6668	-1.1902	<.000000000001	2.28183
SERPINE	6.1301	7.3143	-1.1842	<.000000000001	2.27235
LAMB1	5.4978	6.6796	-1.1818	<.000000000001	2.26854
PFN2	5.4097	6.5838	-1.1741	7.228e-09	2.25658
TESC	4.4372	5.6023	-1.1651	3.51e-10	2.24256
PNMA1	5.3483	6.5048	-1.1564	<.000000000001	2.22901
GOLPH2	6.4322	7.5797	-1.1476	4.0282e-08	2.21539
CDC20	5.0311	6.1772	-1.1461	<.000000000001	2.21309
UCHL1	3.9304	5.0762	-1.1458	3.661e-09	2.21274
FAM60A	6.4312	7.5591	-1.1279	<.000000000001	2.18544
HMGA2	3.6243	4.7518	-1.1274	4.9064e-08	2.18471
NQO1	5.1245	6.2277	-1.1032	4.74753e-05	2.14825
IGF2BP3	4.1668	5.2619	-1.0951	<.000000000001	2.1363
BAMBI	6.6911	7.7704	-1.0793	8.53e-10	2.11307
NT5DC2	4.3054	5.3681	-1.0627	<.000000000001	2.08889
FLJ2266	5.5191	6.573	-1.0539	6.8e-11	2.07616
SCRN1	4.153	5.2007	-1.0477	<.000000000001	2.06726
ALDOA	9.2243	10.2692	-1.0449	<.000000000001	2.06326
TOP2A	6.1861	7.2282	-1.0421	7.4e-10	2.05918
COL1A2	7.4379	8.4799	-1.0419	3.20231e-07	2.05899
ECT2	4.9595	5.9987	-1.0392	<.000000000001	2.05514
MMD	7.1227	8.1539	-1.0312	<.000000000001	2.04374
NDRG1	8.5106	9.5404	-1.0298	4.3e-11	2.04179
SLC6A8	4.0632	5.0895	-1.0263	<.000000000001	2.03681
LAPTM4B	8.2815	9.3046	-1.0231	8.12e-10	2.03233
TRAF5	5.2345	6.254	-1.0194	<.000000000001	2.02711
TMSB10	10.5839	11.603	-1.0192	<.000000000001	2.02679
DSG2	6.7304	7.7267	-0.9962	4.809e-09	1.9948
MMP7	4.1901	5.1813	-0.9911	3.28731e-07	1.98775
CSPG2	4.4917	5.4783	-0.9866	2.986e-09	1.98145
BUB1B	5.0817	6.0662	-0.9844	<.000000000001	1.97854
TMED3	5.0904	6.0727	-0.9823	1.8e-11	1.97559
GINS1	5.9119	6.888	-0.9761	1.42e-10	1.96713
TM4SF1	6.1439	7.1169	-0.973	<.000000000001	1.96297
SOX9	6.1255	7.0971	-0.9716	4.14374e-07	1.96102
IGF2BP2	6.564	7.5131	-0.9491	2.66733e-06	1.93065
S100A4	6.1917	7.1335	-0.9418	1.5e-11	1.92097
TTK	4.5694	5.5085	-0.9391	1.6e-11	1.91729
ADAM9	6.7001	7.6318	-0.9317	6e-12	1.90746
CLIC1	8.3985	9.328	-0.9294	<.000000000001	1.90452
CCNB1	5.6334	6.5577	-0.9242	5.84e-10	1.89766
ADM	5.1124	6.0274	-0.915	2.565e-09	1.88561
POSTN	3.9318	4.8422	-0.9105	<.000000000001	1.87964
PFKP	5.0454	5.9527	-0.9073	<.000000000001	1.87547
KRT19	3.7041	4.6086	-0.9046	7.57452e-07	1.87197
CLGN	5.0076	5.9116	-0.904	9.50127e-07	1.87126
TKT	7.8146	8.7179	-0.9033	1.429e-09	1.87039
EPS8L3	4.8941	5.7933	-0.8992	6.4e-11	1.8651
RAB31	5.2414	6.1379	-0.8964	<.000000000001	1.86147
DUSP5	4.6242	5.5198	-0.8956	1.0791e-08	1.8604
DAB2	6.0883	6.9834	-0.8951	1.83e-10	1.85976
STK39	4.6312	5.5246	-0.8934	1.819e-09	1.85756
SLC39A4	4.864	5.751	-0.887	1.92018e-06	1.84939
LRRC1	4.6391	5.5234	-0.8843	4.68e-10	1.84583
TPM2	5.2944	6.1742	-0.8798	4.5e-11	1.8401
MAPK13	4.2863	5.161	-0.8746	5e-12	1.83352
ZNF532	4.7673	5.6406	-0.8733	<.000000000001	1.83183
MDK	6.2564	7.125	-0.8686	2.97346e-06	1.82593
MARCKS	5.8812	6.7433	-0.8621	<.000000000001	1.81764
LGALS3B	7.4061	8.2663	-0.8602	1.11492e-05	1.81525
LOC7296	6.2627	7.1227	-0.86	<.000000000001	1.81503
CKS2	7.5655	8.4227	-0.8572	6.01e-10	1.81151
ANXA5	7.9546	8.8058	-0.8512	1.16e-10	1.80396
TRIP13	4.4844	5.3298	-0.8453	<.000000000001	1.79667
PWCR1	4.2859	5.1285	-0.8426	5.46711e-07	1.79329
CYBA	6.7766	7.6184	-0.8418	5.51542e-07	1.79224
ANXA2	9.7616	10.6007	-0.8391	<.000000000001	1.78892
SPHK1	4.5769	5.4147	-0.8379	7e-12	1.78739
DBNDD2	5.6409	6.4671	-0.8263	2e-12	1.77308
TRIM16	5.0629	5.8846	-0.8216	5.82716e-05	1.76742
ZWINT	6.3937	7.2144	-0.8207	2.2842e-08	1.76628
NCAPG	4.8687	5.687	-0.8183	7e-12	1.76333
ITGAV	4.9726	5.7839	-0.8113	3.255e-09	1.75478
CEP55	3.7602	4.5707	-0.8105	<.000000000001	1.75379
DLG7	4.3634	5.1704	-0.8071	7e-12	1.74966
TES	6.0343	6.8407	-0.8064	2e-12	1.7488
PRC1	5.8134	6.6189	-0.8055	1.7765e-08	1.74774
BACE2	4.7534	5.5576	-0.8042	1.00168e-05	1.74618
TUBA1	6.6845	7.4781	-0.7936	3.31e-10	1.73341
KIF20A	4.7881	5.5793	-0.7912	1.45e-10	1.73051
MAD2L1	4.521	5.3114	-0.7904	2.651e-09	1.72954
QSCN6	4.9902	5.7783	-0.7881	6.0198e-08	1.72684
PHLDA2	4.0648	4.8508	-0.786	<.000000000001	1.72429
TPX2	5.8725	6.6557	-0.7832	5.798e-09	1.72097
ARMCX6	6.4044	7.1868	-0.7824	9.49959e-06	1.72004
TSPAN13	7.6978	8.4788	-0.781	9.40018e-05	1.71828
PAK3	6.7049	7.4856	-0.7808	2.9e-11	1.71805
PLOD2	7.8524	8.6284	-0.776	1.057e-09	1.7124
LHFPL2	5.223	5.9963	-0.7733	<.000000000001	1.70921
GPNMB	7.6465	8.4188	-0.7723	1.65651e-06	1.70802
HMGB2	7.8855	8.6568	-0.7713	1.226e-09	1.70679
TACC3	4.9375	5.7062	-0.7687	<.000000000001	1.70371
B4GALT5	6.7494	7.5158	-0.7664	<.000000000001	1.70105
PTP4A3	4.4351	5.1966	-0.7615	2.63e-10	1.6952
TRIB3	6.7626	7.5234	-0.7608	2.5376e-08	1.6944
GALNT7	3.8926	4.6515	-0.7589	4.334e-09	1.69217
CYP26B1	3.4742	4.2298	-0.7556	1.7e-11	1.68836
CAPG	4.3846	5.14	-0.7554	9.795e-09	1.68808
CDC2	5.0643	5.8161	-0.7519	3.649e-09	1.68396
COL6A3	6.2633	7.0124	-0.7491	6.6571e-06	1.68071
NCK2	6.4942	7.2375	-0.7432	4.491e-09	1.67391
RGS1	4.3373	5.0797	-0.7423	<.000000000001	1.67289
LGALS3	8.1727	8.9139	-0.7412	2.7622e-05	1.67162
KIF4A	4.6321	5.3721	-0.74	9.2e-11	1.67022
PHF21A	5.6694	6.4093	-0.7399	<.000000000001	1.67006
KPNA2	7.7472	8.4866	-0.7394	1e-12	1.66952
COL4A5	4.0774	4.8168	-0.7394	7.1373e-06	1.66944
HIG2	4.2303	4.9667	-0.7364	<.000000000001	1.66606
ANXA2P2	8.1318	8.8682	-0.7364	<.000000000001	1.66606
TNRC9	5.4035	6.1344	-0.7309	3.18435e-05	1.6597
DBN1	4.2905	5.0201	-0.7296	<.000000000001	1.65814
GYG1	6.5445	7.2728	-0.7283	<.000000000001	1.65668
BZW2	7.5958	8.3215	-0.7257	<.000000000001	1.65373
MCM2	5.5668	6.2876	-0.7207	3.0878e-08	1.64803
CORO1C	6.899	7.6185	-0.7196	<.000000000001	1.64668
ABCC1	4.1543	4.8736	-0.7193	<.000000000001	1.64639
PTTG1	7.4589	8.1781	-0.7192	8.161e-09	1.64631
NAP1L1	8.0319	8.7475	-0.7157	<.000000000001	1.64223
MCM6	7.0133	7.7275	-0.7142	1.887e-09	1.6406
SACS	3.8053	4.5189	-0.7136	5e-12	1.63993
TUBA6	10.7665	11.4788	-0.7122	<.000000000001	1.63835
HIF1A	9.112	9.8239	-0.7118	<.000000000001	1.6379
LY96	4.7914	5.503	-0.7117	6.61559e-05	1.6377
UBE2S	5.2407	5.9507	-0.7099	4.3955e-08	1.63571
COL16A1	3.8833	4.5932	-0.7099	3e-12	1.6357
ANKRD27	5.9296	6.6388	-0.7093	<.000000000001	1.63496
PKM2	4.5853	5.2945	-0.7092	<.000000000001	1.63492
DUSP9	4.3745	5.0822	-0.7077	2.12861e-05	1.63323
PAM	5.4503	6.1578	-0.7075	1.87131e-07	1.633
HMOX1	6.8883	7.5944	-0.7061	1.35299e-06	1.63137
TUBA3	7.3012	8.0066	-0.7055	1.6892e-08	1.63067
MID1IP1	6.4865	7.1912	-0.7047	1.56e-09	1.6298
RACGAP1	5.9884	6.6875	-0.699	9.8e-10	1.62341
TUBB6	5.2097	5.9031	-0.6934	5.1231e-08	1.61708
GAL3ST1	4.3445	5.0375	-0.693	5.62049e-07	1.61666
FNDC3B	8.2437	8.9351	-0.6914	5.801e-09	1.61486
BTBD3	6.1488	6.8386	-0.6897	6.367e-09	1.613
KIAA074	4.7313	5.4193	-0.688	5.5e-11	1.61108
NEDD9	5.6278	6.3155	-0.6877	1.64e-10	1.6107
CSDA	5.0582	5.7453	-0.6871	3.5e-11	1.61002
MICAL1	4.3974	5.0813	-0.6839	<.000000000001	1.60645
CA9	3.9176	4.6012	-0.6836	5.4114e-08	1.60616
ITGAV	8.0782	8.7614	-0.6832	5.7842e-08	1.60565
CENPM	4.4315	5.1136	-0.682	<.000000000001	1.60439
MELK	5.1855	5.8668	-0.6814	6.2665e-08	1.60364
SULF1	4.3211	5.002	-0.6809	1.5249e-07	1.60313
K-ALPHA	10.8023	11.482	-0.6797	<.000000000001	1.60186
RRM2	6.7837	7.4632	-0.6795	4.42832e-05	1.60164
DDR1	5.4168	6.0959	-0.6792	6.24e-09	1.60122
KIF11	3.9093	4.5867	-0.6774	1.1e-11	1.59922
ENAH	6.9559	7.6311	-0.6752	1.12756e-07	1.59687
DFNA5	5.6246	6.2981	-0.6735	2.59732e-06	1.59492
TETRAN	4.2701	4.9412	-0.6711	<.000000000001	1.59231
TMEM165	5.8425	6.5126	-0.6701	<.000000000001	1.59117
S100A9	4.4628	5.1328	-0.67	5.29396e-06	1.5911
SAE1	7.3011	7.9696	-0.6685	<.000000000001	1.58945
PLEKHB2	5.579	6.2471	-0.6681	<.000000000001	1.58896
HK2	4.0513	4.7168	-0.6655	1e-12	1.58616
SLC7A7	5.1809	5.8451	-0.6643	5e-12	1.58475
MAPRE1	6.4615	7.1251	-0.6636	<.000000000001	1.58407
NETO2	3.6855	4.3463	-0.6608	7.619e-08	1.581
NCF2	4.2612	4.922	-0.6608	3.14186e-07	1.58096
CKAP4	8.4607	9.1213	-0.6605	4.96e-10	1.58065
LOC6543	4.6173	5.2771	-0.6599	1.49761e-05	1.57995
CXCL1	4.3718	5.0301	-0.6583	7.49073e-05	1.57819
C22orf5	5.8371	6.492	-0.6549	<.000000000001	1.57454
PLEKHB1	3.8238	4.4778	-0.654	1.40424e-06	1.57354
FCER1G	5.658	6.3083	-0.6503	1.85978e-05	1.56946
UCK2	5.2323	5.8825	-0.6502	6.3e-11	1.56943
C22orf9	5.5934	6.2422	-0.6488	<.000000000001	1.56788
WSB1	5.959	6.6077	-0.6488	<.000000000001	1.56786
CLSTN1	6.205	6.8535	-0.6484	8.3e-11	1.56746
CRIP1	4.1629	4.808	-0.6451	3.47256e-07	1.56382
AMIGO2	4.8132	5.4582	-0.645	2.25442e-05	1.56377
ATIC	7.944	8.5867	-0.6426	6e-12	1.56119
GDF15	5.0218	5.6632	-0.6414	3.05e-10	1.55982
BOLA2	6.8654	7.5065	-0.6411	<.000000000001	1.55956
PUS7	5.7979	6.4378	-0.6399	1.2e-11	1.55824
MLF1IP	5.8182	6.458	-0.6399	4.45367e-05	1.5582
PROM1	3.5229	4.1626	-0.6397	3.67359e-06	1.55799
IGFBP3	7.4491	8.0869	-0.6378	7.78918e-05	1.55597
EGLN3	3.6972	4.3345	-0.6374	8e-12	1.55549
PRSS23	5.542	6.1791	-0.637	3.87179e-06	1.55514
JAG1	5.2482	5.8851	-0.637	1.2e-11	1.55504
ENO2	3.6602	4.2965	-0.6363	1.3e-11	1.55433
TXNRD1	8.9085	9.5444	-0.6359	2.154e-05	1.5539
TPM4	5.2013	5.8365	-0.6353	7.664e-08	1.55323
ENO1	8.4434	9.0773	-0.6338	2.00645e-06	1.55166
INTS8	7.3272	7.9595	-0.6323	<.000000000001	1.55005
FOXM1	4.5567	5.1876	-0.6309	7e-11	1.54858
IPW	5.2542	5.8844	-0.6302	3.06883e-05	1.54778
ARID5B	6.4335	7.0595	-0.626	9.7907e-08	1.54328
SQLE	6.6076	7.233	-0.6254	2.77057e-05	1.54262
CBX6	5.1587	5.7812	-0.6225	9.826e-09	1.53954
SERPINH	6.1034	6.7251	-0.6217	4.1485e-08	1.53869
ORC6L	6.1645	6.7849	-0.6204	1.2e-11	1.53734
IMPDH2	8.1613	8.7814	-0.62	2e-08	1.53692
PFKM	4.8502	5.4692	-0.619	3.95435e-06	1.53583
CCNB2	5.0983	5.7168	-0.6185	1.16816e-07	1.5353
NDN	4.9796	5.595	-0.6153	7.45449e-05	1.53193
METTL9	7.0614	7.6752	-0.6138	<.000000000001	1.53031
SAE2	8.5118	9.1254	-0.6136	<.000000000001	1.53011
GNPDA1	5.8122	6.4237	-0.6116	1.68e-10	1.52791
CDC25B	6.7216	7.3323	-0.6107	1.4253e-08	1.52701
MCM3	6.6116	7.2218	-0.6103	9.3679e-08	1.52656
PPT1	8.6335	9.2428	-0.6093	<.000000000001	1.52548
YEATS2	4.4225	5.0315	-0.6089	<.000000000001	1.52513
HDAC2	7.7749	8.3836	-0.6087	1e-12	1.52489
CBX1	6.5217	7.1303	-0.6086	1e-12	1.52474
AMD1	6.1563	6.7636	-0.6072	<.000000000001	1.52334
LRRC8B	4.4783	5.0838	-0.6055	1.68e-10	1.52146
ACTG1	11.0608	11.6654	-0.6046	<.000000000001	1.52057
DRAM	5.2535	5.8575	-0.6041	3.9e-11	1.51999
GPD1L	4.9962	5.5964	-0.6002	2.0386e-08	1.51593
LAPTM5	6.9981	7.5979	-0.5999	2.4188e-07	1.51558
KIF2C	4.31	4.9095	-0.5995	<.000000000001	1.51514
TSPO	5.5502	6.1496	-0.5994	2.82684e-06	1.51504
TUFT1	5.4921	6.0912	-0.599	2.34635e-06	1.5147
MFAP2	3.8292	4.4283	-0.599	3e-12	1.5147
SC65	4.1047	4.7037	-0.5989	4.8e-11	1.51461
ELF3	5.7568	6.3542	-0.5974	1.50465e-07	1.51302
ITGB2	5.492	6.0892	-0.5972	1.41629e-06	1.51278
NDUFA4L	4.3872	4.9844	-0.5972	1.94953e-07	1.51278
UBAP2	7.3134	7.9082	-0.5948	4e-12	1.5103
SEPW1	6.8652	7.4594	-0.5942	2.47149e-05	1.50958
NUP93	5.2103	5.8035	-0.5932	<.000000000001	1.50855
UGCG	7.504	8.0969	-0.5929	1.20386e-06	1.50829
FLJ1015	6.4711	7.0637	-0.5926	1.78692e-07	1.50795
KNTC2	4.6159	5.207	-0.5912	2.77577e-07	1.50645
ME1	5.0423	5.6329	-0.5905	1.73152e-05	1.50579
RAP1GAP	4.5017	5.0915	-0.5898	<.000000000001	1.50508
AKR1B1	6.4533	7.0415	-0.5882	7.46898e-05	1.50337
PPM1H	4.6482	5.236	-0.5878	1.16253e-05	1.503
CD97	4.5503	5.1376	-0.5874	4.4e-11	1.50253
IARS	8.8736	9.4607	-0.5871	7e-12	1.50222
SNCAIP	4.028	4.6136	-0.5856	1.18021e-05	1.5007
MIF	9.8041	10.3895	-0.5854	6.2088e-06	1.5005
FGG	12.7922	12.214	0.5782	1.55513e-05	0.669797
DCI	6.5604	5.9809	0.5796	2.53e-09	0.669168
CPT2	6.5504	5.9705	0.5799	2.476e-09	0.669018
GALT	8.0941	7.5135	0.5807	5.56e-09	0.66866
RNF125	5.2046	4.6236	0.581	4.448e-08	0.66852
ASMTL	6.402	5.8193	0.5827	5e-12	0.667714
TTC31	7.0944	6.5115	0.5829	<.000000000001	0.667617
LOC6538	12.9542	12.3692	0.5851	2.8958e-08	0.666615
RETSAT	7.7157	7.1302	0.5855	2.9e-11	0.666397
ST3GAL6	5.4105	4.8244	0.586	6e-12	0.666178
NDRG2	5.8715	5.285	0.5865	<.000000000001	0.665965
RORA	5.6626	5.0755	0.5871	2.5914e-08	0.665662
ID2	10.1909	9.6029	0.588	1.07647e-06	0.665242
ICAM3	7.1559	6.5669	0.589	3.539e-09	0.664823
2781-08-27	5.9737	5.3843	0.5895	<.000000000001	0.664589
HIGD1A	10.0445	9.4543	0.5902	1e-11	0.664267
EFHD1	5.828	5.2376	0.5904	3.86385e-05	0.664169
NR3C1	7.6692	7.0778	0.5914	<.000000000001	0.663697
TOM1L1	8.2825	7.6906	0.5918	1.5802e-08	0.663499
FAAH	5.0218	4.4293	0.5924	3e-11	0.663216
MNS1	4.64	4.0467	0.5933	7.05139e-05	0.66283
LARP4	7.1669	6.5716	0.5953	<.000000000001	0.661891
VWF	6.0479	5.4515	0.5964	1.95233e-06	0.661416
SLC30A1	8.2352	7.6361	0.5991	2.8764e-08	0.660146
HSDL2	6.6797	6.0771	0.6027	7e-11	0.658532
SFXN1	6.9569	6.3541	0.6029	4e-12	0.65845
CREBL2	6.9157	6.3127	0.603	1.11e-10	0.658393
AMACR	5.5019	4.8976	0.6043	4.596e-08	0.657777
PQLC1	7.5033	6.8988	0.6045	9.4e-11	0.657702
ATF7IP2	6.4493	5.8437	0.6057	3.1e-11	0.657172
NEDD4	6.7379	6.1314	0.6065	5.78833e-07	0.656785
PLVAP	6.4804	5.8736	0.6068	2.73414e-07	0.656662
MYO1B	7.1812	6.5727	0.6085	<.000000000001	0.655866
PLCG2	6.3691	5.7601	0.609	2.7175e-08	0.655662
ALDH9A1	10.2622	9.6523	0.6099	<.000000000001	0.655262
STAP2	7.0001	6.39	0.6101	1.97586e-07	0.655171
PRRG4	5.3602	4.7499	0.6103	1.09e-10	0.655049
CDC37L1	5.6997	5.087	0.6127	1.6609e-08	0.65395
LONP2	6.6785	6.0653	0.6132	9.22055e-07	0.653739
CFI	9.4779	8.8624	0.6155	1.05785e-05	0.652719
GADD45B	6.0622	5.4445	0.6177	6.945e-09	0.65172
SLC35D1	6.6316	6.0134	0.6182	<.000000000001	0.651475
GCHFR	7.2505	6.6319	0.6186	9.19e-09	0.651321
CLTCL1	4.8967	4.2781	0.6186	<.000000000001	0.651302
LRP16	6.3712	5.7496	0.6215	8.9109e-08	0.649972
NIT2	8.5269	7.901	0.6259	2e-12	0.648
MMACHC	5.6396	5.013	0.6266	<.000000000001	0.647722
STEAP3	6.8011	6.1733	0.6278	3.7625e-06	0.647166
DECR1	10.338	9.709	0.629	1.56e-10	0.646617
AVPI1	6.9986	6.3674	0.6312	1.025e-09	0.645633
FLJ2173	7.4235	6.7892	0.6343	2.12e-09	0.644245
KIAA026	7.1977	6.5632	0.6345	<.000000000001	0.644174
NDUFAF1	6.6722	6.0369	0.6352	<.000000000001	0.643843
C2	10.1217	9.4829	0.6388	5.782e-09	0.64226
CLU	10.254	9.6142	0.6398	1.361e-09	0.641783
ORM1	12.4786	11.8374	0.6412	1.6195e-05	0.641187
PEX19	7.3818	6.7392	0.6426	<.000000000001	0.640563
UQCRQ	10.5842	9.9392	0.645	<.000000000001	0.639514
UAP1	9.5366	8.8907	0.6458	2.3e-11	0.639123
GENX-34	7.9796	7.3332	0.6464	1.01e-10	0.638865
PINK1	7.3475	6.7007	0.6468	3.7e-11	0.638678
PPAP2A	8.3857	7.7383	0.6475	3.7587e-07	0.638404
NFIC	6.1678	5.5198	0.648	5.8e-11	0.638158
METTL7A	8.6178	7.9696	0.6482	<.000000000001	0.638064
SCCPDH	8.2392	7.59	0.6492	1.4974e-08	0.637629
ERO1LB	5.4843	4.8345	0.6499	4.656e-09	0.637336
TMEM14A	9.3244	8.6735	0.6508	5.6461e-08	0.636916
MGST2	8.5795	7.9283	0.6511	<.000000000001	0.636784
TMEM176	11.2298	10.5783	0.6515	2.82e-10	0.636637
APOC1	12.083	11.43	0.653	<.000000000001	0.63596
ITPR2	5.7474	5.0939	0.6535	<.000000000001	0.635717
GPR125	7.3463	6.6925	0.6538	1.19883e-07	0.635586
ZGPAT	7.3129	6.6588	0.6541	6.71132e-07	0.63545
CYP2B6	5.0155	4.3607	0.6548	4.9484e-08	0.635168
ECHS1	10.6603	10.003	0.6573	<.000000000001	0.634081
DECR2	7.1105	6.4518	0.6587	4.2e-11	0.633439
LPA	4.946	4.2871	0.6588	9.948e-08	0.633392
CFB	8.0318	7.3727	0.6591	<.000000000001	0.633265
ELOVL2	6.8364	6.177	0.6594	4.07754e-06	0.633126
ART4	5.1858	4.5251	0.6607	2.8e-11	0.632578
AUTS2	5.8165	5.1522	0.6643	<.000000000001	0.630994
SLC2A10	7.5388	6.8743	0.6645	9.86074e-05	0.630894
GPD1	5.0246	4.3589	0.6657	9.81e-10	0.630396
COPZ2	5.8932	5.2274	0.6658	2.56e-10	0.630357
RBP4	8.87	8.2019	0.6681	<.000000000001	0.629338
F10	7.5056	6.8355	0.6701	5.01889e-07	0.62847
PTHLH	7.3728	6.7017	0.6711	3.62416e-06	0.628033
CREG1	10.4632	9.7902	0.673	1.5086e-08	0.627218
CSAD	7.3486	6.6751	0.6735	4.51e-10	0.626989
THEM2	8.4449	7.7683	0.6766	7.5e-11	0.625629
PAGE4	4.4133	3.7357	0.6776	5.85354e-05	0.625205
NIT1	7.9214	7.2431	0.6783	<.000000000001	0.624904
ACACB	6.7604	6.0815	0.6789	1.83e-10	0.624647
SPHAR	6.5184	5.8377	0.6808	7.9946e-08	0.623825
ACAA1	9.1119	8.431	0.6809	3.52e-10	0.623796
AMT	8.1097	7.4285	0.6811	1e-11	0.623678
SULT1A2	6.5848	5.9026	0.6822	1.4258e-08	0.623223
CYP2D6	6.0677	5.385	0.6828	<.000000000001	0.622971
PROX1	6.9731	6.2898	0.6833	5.29518e-07	0.622729
SOCS2	5.2236	4.5392	0.6844	3e-12	0.622261
MGMT	7.8392	7.1544	0.6848	<.000000000001	0.622099
MYOM1	6.1866	5.5016	0.6849	4.12416e-06	0.622032
SH3BP4	7.9903	7.3009	0.6894	3.0341e-08	0.620109
OASL	5.2633	4.5702	0.6932	1e-12	0.618494
AGL	7.5519	6.8583	0.6935	1.14539e-07	0.618335
BLVRB	8.6148	7.9208	0.694	1.9549e-08	0.618138
CYP4F12	6.9661	6.2715	0.6946	6.6e-11	0.617889
ACBD4	5.5151	4.8188	0.6963	<.000000000001	0.617136
CRYAA	5.211	4.5142	0.6968	6.25e-10	0.616954
DERA	8.1485	7.45	0.6985	2e-12	0.616221
CPN1	7.4827	6.7825	0.7001	2.2174e-05	0.615518
HEBP1	8.7635	8.063	0.7005	<.000000000001	0.615378
MST1	9.816	9.1154	0.7006	3.179e-09	0.615312
BCKDHB	5.7447	5.0424	0.7023	<.000000000001	0.614573
IRS2	9.2204	8.5174	0.703	9.0658e-08	0.614277
ZDHHC11	6.3512	5.6475	0.7037	2.57353e-05	0.614008
DDT	8.9515	8.2474	0.7041	2.8989e-08	0.613828
ANXA6	7.7469	7.0404	0.7065	5.6507e-08	0.612819
NNT	6.3535	5.6465	0.707	<.000000000001	0.612591
GC	12.3626	11.6533	0.7093	1.9487e-08	0.611629
APOH	13.433	12.723	0.71	1.8e-11	0.611303
UGT1A10	8.0347	7.3243	0.7104	2.15687e-05	0.611149
ANPEP	9.4586	8.7479	0.7106	2.23736e-06	0.611052
PNPO	6.802	6.0901	0.7118	<.000000000001	0.610552
FLJ2092	7.4754	6.7634	0.712	1e-11	0.610465
SS18L1	7.876	7.1637	0.7123	2.76e-10	0.61034
WDR23	5.9943	5.2807	0.7136	<.000000000001	0.609778
SDC2	9.5356	8.8216	0.7141	2.1552e-08	0.609596
IQGAP2	9.1242	8.41	0.7142	3.8e-11	0.609549
FLJ2015	5.425	4.7101	0.7149	1.97051e-07	0.609246
CSRP1	7.9739	7.2576	0.7163	2.906e-08	0.60864
ISOC1	8.5165	7.7991	0.7175	<.000000000001	0.608166
APOL3	7.0803	6.359	0.7214	3.03513e-07	0.606516
FDX1	7.864	7.1426	0.7214	<.000000000001	0.606514
NFYB	5.7503	5.0271	0.7232	<.000000000001	0.605743
TM4SF5	8.3506	7.6246	0.726	8.65588e-07	0.604596
ACYP2	5.4805	4.7544	0.7261	3e-12	0.604542
ITIH2	12.4341	11.7073	0.7267	1.2428e-08	0.604274
SCP2	10.4756	9.7452	0.7304	<.000000000001	0.602754
HDHD3	6.628	5.897	0.731	<.000000000001	0.602486
ZCCHC6	7.5514	6.8191	0.7323	1e-11	0.601956
PEBP1	11.3122	10.5792	0.733	<.000000000001	0.601651
SRD5A2	4.9578	4.2243	0.7335	5.2e-10	0.601434
KLF9	5.8012	5.0673	0.7339	<.000000000001	0.601285
PCBD1	8.279	7.5442	0.7348	3.6e-11	0.600888
C7orf10	6.2849	5.5499	0.7349	<.000000000001	0.600842
C1RL	8.2075	7.4722	0.7353	2.68e-10	0.600702
CA5A	5.0757	4.3397	0.736	4e-12	0.600399
LIPC	7.6947	6.9582	0.7365	2.72113e-05	0.600191
RTP4	5.6011	4.8638	0.7373	3.3819e-08	0.599841
SC5DL	9.6994	8.9619	0.7375	1.3959e-08	0.59978
RAB17	7.39	6.6514	0.7386	5.4e-11	0.599312
SLC37A4	6.9452	6.206	0.7392	1.4e-11	0.599065
NAT1	5.7805	5.0398	0.7407	<.000000000001	0.59845
RBKS	6.8076	6.0655	0.7421	<.000000000001	0.597871
VTN	12.4623	11.7193	0.743	1.17e-10	0.597495
SERPINA	9.2887	8.5454	0.7433	<.000000000001	0.597386
GCGR	5.2365	4.4904	0.7461	<.000000000001	0.59623
FETUB	4.5389	3.7918	0.7471	<.000000000001	0.595789
PYGL	8.1971	7.4499	0.7472	1.99e-10	0.595744
CFH	12.6402	11.8926	0.7476	<.000000000001	0.595581
ALDH3A2	8.8015	8.0532	0.7483	2.71e-10	0.595288
GSTM1	6.807	6.0565	0.7505	4.78561e-06	0.594382
LOC7279	6.6902	5.9383	0.752	9e-12	0.593786
ENTPD5	8.3573	7.605	0.7523	4.65e-10	0.593656
SUCLG2	8.9185	8.1659	0.7526	<.000000000001	0.593529
CLDN14	4.9784	4.2257	0.7527	<.000000000001	0.59349
ACOT2	7.0678	6.314	0.7538	5.54e-10	0.593031
ACSM1	5.0484	4.2942	0.7542	2.18757e-05	0.592876
PPAP2B	8.1246	7.3701	0.7545	<.000000000001	0.592735
MYLK	8.0547	7.2995	0.7552	4.02e-09	0.592475
GSTK1	9.8933	9.1369	0.7564	<.000000000001	0.591969
PGBD5	5.0581	4.3016	0.7565	2.33738e-07	0.591944
KDR	5.148	4.3822	0.7658	<.000000000001	0.588111
XPNPEP2	5.8165	5.0486	0.7679	6.80738e-05	0.587277
PBEF1	8.1425	7.3745	0.768	1.89273e-07	0.587228
PPP2R1B	7.0468	6.2778	0.769	1e-11	0.586808
F11R	8.7293	7.9591	0.7702	1.89e-10	0.586338
CFH	10.5779	9.8056	0.7722	2.1546e-05	0.585504
F12	6.9957	6.2232	0.7725	<.000000000001	0.585416
PCYOX1	6.5178	5.7446	0.7732	2.332e-09	0.585098
ORM1	12.1292	11.3547	0.7745	5.8858e-08	0.584576
TMCO6	6.0857	5.3105	0.7752	<.000000000001	0.584328
COL18A1	9.438	8.6605	0.7775	5e-12	0.583396
ENPEP	5.9134	5.1356	0.7778	2.81e-10	0.583257
AHSG	12.2625	11.4818	0.7808	2.74401e-06	0.582061
HPN	9.0553	8.2697	0.7857	4.64e-10	0.580085
HADH	7.5985	6.8106	0.7879	<.000000000001	0.579176
SHMT1	5.1354	4.3455	0.7898	<.000000000001	0.578408
SULT1A1	8.8274	8.0369	0.7905	1.556e-09	0.578131
HYAL1	9.0692	8.2781	0.7911	7.53e-09	0.577904
PCAF	7.2978	6.5062	0.7916	1.218e-09	0.577698
ATOX1	9.7994	9.0077	0.7917	<.000000000001	0.577661
DHRS4	7.2996	6.5074	0.7922	<.000000000001	0.577464
CLEC3B	5.3608	4.5678	0.793	1e-12	0.577143
TGFBR3	6.4436	5.65	0.7936	9.8546e-08	0.576889
FOLH1	4.9713	4.1771	0.7942	<.000000000001	0.576681
TST	10.911	10.1143	0.7967	<.000000000001	0.575661
GSTM2	7.0685	6.2705	0.798	3.57199e-06	0.575144
SIAH2	8.0607	7.2612	0.7994	<.000000000001	0.574572
C5	10.8366	10.0363	0.8003	2.718e-09	0.574222
TNFSF10	8.1972	7.396	0.8012	7.169e-09	0.573876
FLJ2070	6.9452	6.1438	0.8015	1.3e-11	0.573764
DCPS	7.6981	6.8964	0.8017	3.38546e-07	0.573691
GSTZ1	6.2171	5.4115	0.8055	3.2e-11	0.572154
FGB	12.1821	11.3749	0.8072	2.223e-09	0.571494
ALDH7A1	7.2737	6.4624	0.8113	<.000000000001	0.569865
ATRN	8.2007	7.387	0.8136	<.000000000001	0.568953
PKLR	5.774	4.9562	0.8179	5.7224e-08	0.567278
BPHL	7.0504	6.232	0.8183	<.000000000001	0.567093
PRODH2	7.2452	6.4253	0.8199	8.3348e-08	0.566476
PCCB	7.9355	7.115	0.8205	2e-12	0.566235
PROC	9.7558	8.9352	0.8206	1e-12	0.566215
C1R	9.9504	9.1254	0.825	4.2534e-08	0.564478
ALDH1A1	11.1235	10.2959	0.8276	3.64236e-07	0.563475
APOE	12.1144	11.2829	0.8315	2.17e-10	0.561928
SLC1A2	4.9911	4.1579	0.8332	1.89e-10	0.561276
MIA3	7.6199	6.7845	0.8354	<.000000000001	0.560441
PIK3R1	7.0139	6.1768	0.8371	<.000000000001	0.559769
ACADL	4.9725	4.1347	0.8377	<.000000000001	0.559516
GNE	7.3561	6.5127	0.8434	6.4e-11	0.557315
DUSP1	7.7195	6.8753	0.8442	1.211e-09	0.557028
SORL1	8.1403	7.2954	0.8449	7.5e-11	0.556738
TMPRSS6	7.2823	6.4364	0.8459	4e-12	0.556355
DGCR6	8.0723	7.2233	0.849	<.000000000001	0.555175
GCH1	8.5308	7.6818	0.849	5.08e-10	0.555164
APOC2	12.4858	11.6347	0.8511	<.000000000001	0.554351
FGA	12.3243	11.4729	0.8513	1.738e-09	0.554279
ACSM3	5.1177	4.2657	0.852	7e-11	0.554005
ACADM	9.6546	8.8021	0.8525	<.000000000001	0.55381
RND1	6.8348	5.9815	0.8532	<.000000000001	0.553549
CLMN	5.8754	5.0217	0.8537	<.000000000001	0.553374
SUOX	7.4593	6.6053	0.8539	<.000000000001	0.55327
PROZ	6.012	5.1506	0.8614	2.59e-10	0.550411
BTD	6.2217	5.359	0.8628	<.000000000001	0.549893
FAH	8.1975	7.3342	0.8633	3e-12	0.549693
TMEM30B	5.872	5.0081	0.8639	3.672e-08	0.549455
F2	11.0507	10.185	0.8657	4.2e-11	0.548787
FH	8.4245	7.558	0.8665	<.000000000001	0.548481
CD302	9.2822	8.4156	0.8666	2e-12	0.548441
MAOB	9.937	9.0676	0.8694	<.000000000001	0.547392
CNGA1	5.5469	4.6775	0.8695	6e-12	0.547349
UGT2B4	10.9837	10.1096	0.8741	1.45129e-07	0.545599
QDPR	9.2155	8.341	0.8745	<.000000000001	0.545432
IGF1	5.8825	5.008	0.8745	1.3353e-08	0.545431
DAK	6.5138	5.6384	0.8754	3.32e-10	0.545108
ABCC6	6.8423	5.9523	0.89	<.000000000001	0.539607
APOM	10.1365	9.2462	0.8903	2.5278e-06	0.539512
ETFDH	6.1405	5.2483	0.8922	<.000000000001	0.538778
SDC1	9.157	8.2623	0.8947	<.000000000001	0.537863
UGT1A4	10.6281	9.7319	0.8962	8.24153e-05	0.537299
ECHDC3	7.1631	6.2668	0.8964	1.90271e-06	0.53723
ACY1	9.0723	8.1758	0.8966	<.000000000001	0.537169
ADI1	10.2574	9.3607	0.8966	<.000000000001	0.537139
GPLD1	5.1247	4.2244	0.9003	<.000000000001	0.535761
IL6R	6.0321	5.1304	0.9017	<.000000000001	0.535244
GOT2	9.4799	8.5755	0.9043	<.000000000001	0.534284
ACAT1	10.4475	9.5428	0.9046	<.000000000001	0.534166
MAOA	7.9763	7.0701	0.9062	<.000000000001	0.533578
GJB1	7.7032	6.7964	0.9067	<.000000000001	0.533394
C9orf95	7.0733	6.1647	0.9086	<.000000000001	0.532714
ALDH5A1	6.7286	5.8197	0.9089	<.000000000001	0.532609
GATM	10.9479	10.0386	0.9093	3.052e-09	0.532432
MLXIPL	7.4445	6.5338	0.9107	<.000000000001	0.531943
CLDN15	7.2494	6.336	0.9134	2.8e-11	0.530918
PEMT	7.7113	6.7969	0.9144	3e-12	0.53058
F5	10.3929	9.4774	0.9155	9e-12	0.530156
GRAMD1C	5.2844	4.368	0.9164	<.000000000001	0.529842
TM7SF2	7.89	6.9698	0.9202	5.6e-11	0.528432
CHPT1	10.0307	9.11	0.9207	<.000000000001	0.528241
UGT1A6	10.5756	9.6543	0.9213	4.56571e-05	0.528035
HSD17B4	10.7855	9.8617	0.9237	<.000000000001	0.527139
ECHDC2	10.1727	9.2478	0.9249	<.000000000001	0.526734
PSMAL	4.5676	3.6421	0.9255	<.000000000001	0.526493
IGFBP4	9.8533	8.9259	0.9273	<.000000000001	0.525827
LIME1	6.5418	5.6137	0.9281	<.000000000001	0.525546
C5orf4	6.8356	5.9074	0.9281	<.000000000001	0.525544
C1S	11.7196	10.7872	0.9324	<.000000000001	0.523986
GADD45A	8.8987	7.9632	0.9356	<.000000000001	0.522827
DUSP10	6.7032	5.7656	0.9375	<.000000000001	0.522126
MOSC1	7.9132	6.9742	0.9391	4e-12	0.521564
CAT	8.3509	7.41	0.9409	<.000000000001	0.5209
PCTP	7.9015	6.9606	0.9409	<.000000000001	0.520891
TBX3	6.3788	5.4366	0.9422	1.58431e-07	0.520453
ASGR1	9.4587	8.5127	0.946	<.000000000001	0.519073
CYB5A	9.2583	8.3116	0.9467	<.000000000001	0.518807
TM4SF4	11.1132	10.1639	0.9493	1.187e-08	0.517884
SLC1A1	5.9936	5.044	0.9496	3.2661e-08	0.51779
UGP2	10.4415	9.4905	0.951	<.000000000001	0.517281
MSRA	6.7133	5.7599	0.9534	<.000000000001	0.516415
ALDH1L1	6.3645	5.4111	0.9534	3.42e-10	0.516414
CCL14	7.5465	6.589	0.9576	<.000000000001	0.514924
PALMD	7.4007	6.4345	0.9662	1.7e-11	0.511853
SERPIND	11.1183	10.1519	0.9664	3.56e-10	0.511785
LPIN2	8.3883	7.4193	0.969	<.000000000001	0.510849
SAR1B	8.6273	7.6582	0.9692	<.000000000001	0.510793
TOB1	10.3235	9.3537	0.9698	<.000000000001	0.510582
ASS1	11.1656	10.1955	0.9701	<.000000000001	0.510487
C8G	7.9503	6.9801	0.9701	3.784e-09	0.510454
CYP4F11	6.3845	5.4101	0.9744	1.06e-09	0.50896
POR	8.6737	7.6978	0.9759	<.000000000001	0.508431
SORBS2	6.9384	5.9609	0.9775	<.000000000001	0.507852
SERPING	11.0407	10.0597	0.9809	<.000000000001	0.506652
CYP1A2	5.9706	4.9868	0.9839	1.98177e-06	0.505624
TTPA	5.0479	4.0636	0.9844	2e-12	0.505443
NR1I2	6.0506	5.065	0.9856	<.000000000001	0.505015
F8	5.9946	5.0055	0.9891	<.000000000001	0.5038
ABCB11	4.8987	3.9071	0.9916	<.000000000001	0.502916
ALAS1	9.248	8.2549	0.9931	<.000000000001	0.502404
PHYH	10.5144	9.5201	0.9943	<.000000000001	0.501982
DPP4	7.018	6.023	0.995	7.16e-10	0.501729
BHMT2	9.8611	8.8636	0.9976	6.21e-10	0.500847
GSTA1	7.5915	6.587	1.0046	<.000000000001	0.498422
PDZK1IP	6.0226	5.0166	1.006	9.01044e-05	0.497934
MYRIP	5.6245	4.6118	1.0126	2.55991e-07	0.495641
ALAD	6.7092	5.6966	1.0126	<.000000000001	0.495637
AR	5.0636	4.0485	1.0151	<.000000000001	0.494806
SERPINF	10.0168	8.9994	1.0173	<.000000000001	0.49403
ACO1	8.497	7.4766	1.0204	<.000000000001	0.492981
G0S2	6.867	5.8453	1.0218	7.03694e-06	0.492507
ACADSB	7.0475	6.0166	1.0309	<.000000000001	0.489422
SLCO2B1	6.5034	5.4719	1.0314	<.000000000001	0.489229
ZG16	5.809	4.776	1.033	<.000000000001	0.488687
PECR	7.3636	6.3303	1.0333	<.000000000001	0.488582
IRS1	7.837	6.8025	1.0345	<.000000000001	0.488171
RPIB9	5.2988	4.263	1.0358	4e-12	0.487752
IRF6	7.6936	6.6541	1.0395	8.17e-10	0.486505
CBR1	8.6258	7.5832	1.0425	<.000000000001	0.485478
HSD17B8	6.5759	5.5311	1.0449	<.000000000001	0.484688
MTHFD1	9.6216	8.5753	1.0463	<.000000000001	0.48421
RAMP1	7.0455	5.9895	1.0559	6e-12	0.480992
PLGLB2	9.4088	8.3482	1.0607	1.24968e-07	0.479407
HAAO	6.1345	5.071	1.0635	<.000000000001	0.478455
IGSF4	7.8045	6.7362	1.0683	<.000000000001	0.476887
ZBTB16	6.7043	5.6342	1.0701	2.9e-11	0.476281
MAT1A	9.8396	8.7632	1.0763	<.000000000001	0.474229
SRD5A1	6.5079	5.4312	1.0767	<.000000000001	0.474119
GAMT	8.8816	7.7998	1.0818	<.000000000001	0.472443
RARRES2	10.5941	9.5108	1.0833	<.000000000001	0.471959
CYP39A1	5.1681	4.0846	1.0835	4.763e-09	0.47188
MUT	9.0699	7.9832	1.0867	<.000000000001	0.470829
IGFBP1	10.9875	9.8995	1.0881	4.97968e-07	0.470388
FABP4	5.5952	4.4995	1.0957	1.34e-10	0.467919
ACSL5	8.0362	6.9389	1.0973	1.687e-09	0.467377
MUCDHL	6.1518	5.0541	1.0978	<.000000000001	0.467233
XDH	5.7813	4.6812	1.1002	<.000000000001	0.466466
NAT2	5.7315	4.6269	1.1046	3.239e-09	0.465044
KHK	6.8858	5.7809	1.1048	<.000000000001	0.464952
TFR2	7.4564	6.3499	1.1065	<.000000000001	0.464411
HOMER2	5.809	4.699	1.11	<.000000000001	0.463299
LIPG	6.3613	5.2508	1.1106	<.000000000001	0.463115
SNF1LK	8.1213	7.0084	1.1129	8e-12	0.462354
DHTKD1	8.4717	7.3555	1.1162	<.000000000001	0.461308
SPARCL1	8.1759	7.0579	1.1179	8.91e-10	0.460756
UGT2B28	10.1041	8.9857	1.1183	6.4e-10	0.460621
CYP2B7P	6.926	5.7982	1.1278	6.989e-09	0.457598
PRODH	6.3157	5.1867	1.129	2.16e-10	0.457223
PGRMC1	9.9412	8.8102	1.131	<.000000000001	0.456586
HLF	7.0388	5.9057	1.1331	7.6e-11	0.455934
GPX3	10.9082	9.7686	1.1396	2.63e-10	0.453895
MTTP	8.5114	7.3716	1.1398	1.451e-09	0.453812
GCDH	6.4531	5.3096	1.1435	<.000000000001	0.45267
C4BPB	9.4896	8.3456	1.144	<.000000000001	0.452499
PECI	9.8525	8.7078	1.1447	<.000000000001	0.452295
RNASE4	9.4123	8.2676	1.1447	<.000000000001	0.452283
ASL	9.0714	7.9252	1.1461	<.000000000001	0.45184
FMO5	8.9467	7.7975	1.1492	<.000000000001	0.45087
PLGLA1	8.3881	7.2381	1.15	6.7e-11	0.45061
FLJ2036	6.9314	5.7787	1.1527	1.1e-11	0.449779
CYP27A1	9.1945	8.0323	1.1622	<.000000000001	0.446834
ALDH2	10.9977	9.8342	1.1635	<.000000000001	0.446432
SLC6A12	5.6198	4.4526	1.1672	<.000000000001	0.445297
SLC16A2	6.6824	5.514	1.1684	<.000000000001	0.444915
MBL2	8.0767	6.9066	1.1701	1.05748e-06	0.4444
CYP2J2	7.982	6.8094	1.1727	<.000000000001	0.4436
AKR7A3	7.1671	5.9937	1.1733	1.134e-09	0.443396
UGT2B15	7.474	6.299	1.1749	1e-12	0.442902
APOF	6.059	4.8827	1.1763	4.42e-10	0.44247
ACSL1	9.5472	8.3699	1.1773	7e-12	0.442177
ITIH3	11.7333	10.552	1.1814	1.3e-11	0.440929
GRHPR	9.5875	8.399	1.1885	<.000000000001	0.438751
ECM2	6.9808	5.789	1.1918	<.000000000001	0.437752
ANGPTL4	7.3736	6.1784	1.1952	<.000000000001	0.436719
ITIH4	9.1003	7.9044	1.1959	<.000000000001	0.436523
CTSO	7.4383	6.2408	1.1976	<.000000000001	0.43601
DHRS2	6.3674	5.1636	1.2038	1.0734e-06	0.434121
C4BPA	11.585	10.3693	1.2157	4.93e-10	0.430566
MOSC2	8.7467	7.523	1.2237	<.000000000001	0.428194
SAA1	8.8763	7.6496	1.2267	5.63716e-06	0.427302
CES1	11.6342	10.4037	1.2306	4.3106e-08	0.426143
CYP3A43	5.5827	4.3504	1.2322	<.000000000001	0.425663
F7	9.0359	7.8027	1.2332	1e-12	0.42538
MASP2	6.3492	5.1018	1.2474	<.000000000001	0.421195
CYP2C8	6.6687	5.4172	1.2514	<.000000000001	0.420037
AADAC	10.4642	9.2121	1.2521	<.000000000001	0.419847
PXMP2	8.1019	6.8425	1.2595	<.000000000001	0.417703
ANGPTL3	9.577	8.3159	1.2612	3.8e-11	0.417208
PSD3	6.541	5.2797	1.2613	<.000000000001	0.417169
AKR1C4	9.1808	7.9159	1.2649	1.98653e-07	0.416135
HP	12.6955	11.4299	1.2656	5.9978e-08	0.415929
PFKFB1	5.8063	4.5374	1.2689	<.000000000001	0.414984
CPB2	11.3515	10.0812	1.2703	<.000000000001	0.414564
CYP2C19	7.5122	6.2408	1.2714	<.000000000001	0.414267
RCL1	7.2096	5.9348	1.2749	<.000000000001	0.413263
FLJ1084	8.746	7.4535	1.2924	<.000000000001	0.408259
MPDZ	7.9032	6.5939	1.3093	<.000000000001	0.403506
IFI27	7.7337	6.421	1.3127	5.15969e-07	0.402569
CBS	8.3862	7.0705	1.3157	<.000000000001	0.401732
PAH	9.5551	8.231	1.3242	<.000000000001	0.399384
HGFAC	5.9203	4.5948	1.3255	5.2e-11	0.399006
CPN2	8.6164	7.2893	1.327	<.000000000001	0.398589
HAGH	8.4014	7.0735	1.3279	<.000000000001	0.398339
SLC38A3	8.0254	6.6916	1.3338	<.000000000001	0.39673
ABAT	8.5997	7.2641	1.3355	<.000000000001	0.396244
F11	7.4475	6.1065	1.341	<.000000000001	0.39475
PRO0132	5.4365	4.0932	1.3433	<.000000000001	0.394115
APOA1	12.6369	11.2929	1.3441	9e-12	0.393912
IFIT1	7.1936	5.8415	1.3521	<.000000000001	0.391725
FXYD1	7.4228	6.069	1.3538	2.79e-10	0.391252
AOX1	9.3209	7.9586	1.3623	3.3758e-08	0.38895
KLKB1	7.8012	6.4382	1.363	<.000000000001	0.388764
AASS	5.3233	3.9589	1.3644	<.000000000001	0.388392
ABCB1	9.7273	8.3588	1.3685	1.7e-11	0.387304
DHRS1	8.4001	7.0219	1.3782	<.000000000001	0.3847
SELENBP	9.3788	7.9972	1.3816	<.000000000001	0.383783
KMO	6.3529	4.97	1.3829	<.000000000001	0.383455
CRYL1	8.4702	7.0854	1.3848	<.000000000001	0.382945
CIDEB	9.252	7.8671	1.3849	<.000000000001	0.382913
ETNK2	6.71	5.3243	1.3857	<.000000000001	0.382706
CYP3A5	10.5165	9.1235	1.3931	<.000000000001	0.380754
APCS	11.0088	9.6145	1.3943	8.4587e-08	0.380432
ALDH6A1	7.9253	6.524	1.4013	<.000000000001	0.378587
ACOX2	8.76	7.3571	1.4028	<.000000000001	0.378182
PBLD	9.6634	8.2545	1.4089	<.000000000001	0.376593
RGN	9.1131	7.6872	1.4259	<.000000000001	0.372192
EPHX1	12.4335	10.9975	1.436	<.000000000001	0.369598
PDK4	5.8891	4.449	1.4401	<.000000000001	0.368534
GBA3	5.645	4.1918	1.4532	<.000000000001	0.365218
ITIH1	10.5573	9.0962	1.4611	<.000000000001	0.363212
EPHX2	7.6256	6.1591	1.4665	<.000000000001	0.361854
LOC2835	6.903	5.4311	1.4719	<.000000000001	0.360502
ADH6	8.0749	6.6005	1.4744	<.000000000001	0.359884
HPX	11.7115	10.2321	1.4794	<.000000000001	0.358646
CFHR2	12.0052	10.511	1.4942	<.000000000001	0.354987
TDO2	10.3619	8.865	1.4969	3.191e-09	0.354303
CYP2C9	8.1069	6.6051	1.5017	<.000000000001	0.353126
ABCG5	9.4904	7.9843	1.5061	<.000000000001	0.352052
FLJ2058	7.6464	6.1393	1.5071	<.000000000001	0.351822
DIO1	8.8856	7.3743	1.5114	2.5511e-08	0.350782
CYP4F3	8.3173	6.8022	1.5151	<.000000000001	0.349861
OGDHL	7.0561	5.5375	1.5185	<.000000000001	0.349037
PCK2	9.7762	8.2562	1.52	<.000000000001	0.348678
CYP3A4	8.2217	6.6989	1.5228	<.000000000001	0.347999
PON1	7.8005	6.2755	1.5249	<.000000000001	0.347495
FTCD	8.0661	6.5382	1.5279	<.000000000001	0.346779
SEC14L2	6.0537	4.5258	1.5279	<.000000000001	0.346778
IGFBP2	9.4213	7.8912	1.53	7.98e-10	0.346271
PLG	11.0146	9.4826	1.532	<.000000000001	0.345793
PPP1R1A	7.9632	6.4299	1.5333	2e-12	0.345478
EHHADH	9.0894	7.5547	1.5347	<.000000000001	0.345156
SORD	10.8998	9.3524	1.5474	<.000000000001	0.342124
CD14	9.1812	7.632	1.5492	<.000000000001	0.341697
ANXA10	6.6806	5.1074	1.5732	<.000000000001	0.33607
SLC22A7	6.5175	4.9432	1.5743	<.000000000001	0.335812
HRSP12	10.4493	8.8722	1.5772	<.000000000001	0.33514
APOC3	13.0139	11.4319	1.582	<.000000000001	0.334021
PPARGC1	6.493	4.9068	1.5863	<.000000000001	0.33303
CYP4F2	8.5531	6.9589	1.5941	<.000000000001	0.331226
ANG	10.8778	9.2808	1.597	<.000000000001	0.330566
ALDH8A1	9.2162	7.6155	1.6007	<.000000000001	0.329711
SLC17A2	7.8811	6.2802	1.6009	<.000000000001	0.329676
ABCA6	7.7201	6.114	1.6061	<.000000000001	0.328477
FMO4	7.156	5.5446	1.6114	<.000000000001	0.327287
CYP3A7	10.3778	8.7658	1.6119	7e-12	0.327159
AZGP1	10.9954	9.3763	1.6191	<.000000000001	0.325535
C8B	9.6408	8.021	1.6198	<.000000000001	0.325379
DAO	6.8749	5.2478	1.6271	<.000000000001	0.323739
KCNJ8	6.8458	5.214	1.6319	<.000000000001	0.32267
DCXR	10.3165	8.681	1.6356	<.000000000001	0.321843
CCL16	8.1179	6.4725	1.6454	<.000000000001	0.319661
LPA	10.7005	9.0276	1.6729	<.000000000001	0.313626
KNG1	12.7735	11.0824	1.6911	<.000000000001	0.309692
BDH1	8.5846	6.8904	1.6943	<.000000000001	0.309011
SORD	8.4442	6.7482	1.696	<.000000000001	0.308642
CUTL2	6.8616	5.1654	1.6962	<.000000000001	0.308591
ABCA8	7.2314	5.5327	1.6988	5e-12	0.30805
ARG1	11.0899	9.3872	1.7027	<.000000000001	0.307207
CES2	9.8	8.0813	1.7187	<.000000000001	0.303825
TMEM16A	6.4273	4.6986	1.7287	<.000000000001	0.301731
HGD	9.1495	7.4074	1.742	<.000000000001	0.298948
AZGP1	9.4952	7.752	1.7431	<.000000000001	0.298721
C8A	8.9261	7.1792	1.7469	<.000000000001	0.297932
DPYS	10.1776	8.4303	1.7474	<.000000000001	0.29784
SLC17A4	7.7529	6.0055	1.7474	<.000000000001	0.297838
INSIG1	9.5584	7.8023	1.7561	<.000000000001	0.296049
TAT	7.0521	5.291	1.7611	<.000000000001	0.295014
BAAT	9.9086	8.1194	1.7892	<.000000000001	0.289333
PIPOX	10.0154	8.2065	1.8089	<.000000000001	0.285414
SLCO1B1	8.5259	6.6701	1.8558	<.000000000001	0.276278
HMGCS2	11.7661	9.9058	1.8603	<.000000000001	0.275425
PON3	10.2481	8.3821	1.8659	<.000000000001	0.274344
TTR	12.0924	10.2233	1.8691	<.000000000001	0.273749
AKR1D1	8.0769	6.2037	1.8732	3e-12	0.272966
SLC2A2	10.3939	8.5111	1.8828	<.000000000001	0.271153
FLJ1098	7.6419	5.7451	1.8968	<.000000000001	0.268539
C6	9.8113	7.9058	1.9055	<.000000000001	0.266929
GHR	8.3764	6.4685	1.9079	<.000000000001	0.266483
SAA4	9.3426	7.4208	1.9218	<.000000000001	0.26392
FBP1	8.4601	6.5163	1.9438	<.000000000001	0.25993
LEPR	7.8977	5.9533	1.9444	<.000000000001	0.259826
SLC27A2	8.9586	7.0036	1.955	<.000000000001	0.257913
RDH16	7.9803	6.0098	1.9705	<.000000000001	0.255164
ADH1A	10.6616	8.6806	1.9809	<.000000000001	0.253325
HAO1	9.3142	7.3301	1.9841	<.000000000001	0.252771
CDO1	10.2979	8.2976	2.0004	<.000000000001	0.249937
CYP4A11	8.0559	6.0405	2.0154	<.000000000001	0.247341
CTH	7.3031	5.2848	2.0182	<.000000000001	0.246858
FMO3	9.7776	7.7541	2.0235	<.000000000001	0.245965
AGXT	9.0741	7.0425	2.0317	<.000000000001	0.244573
CYP2A6	7.8772	5.8211	2.0561	<.000000000001	0.240465
SLC6A1	9.4641	7.3953	2.0688	<.000000000001	0.238357
ABCB4	8.7052	6.613	2.0922	<.000000000001	0.234525
GLS2	6.7362	4.6316	2.1046	<.000000000001	0.232521
GLYAT	6.8606	4.7304	2.1302	<.000000000001	0.228419
F13B	8.4377	6.2897	2.1479	<.000000000001	0.225636
UPB1	9.1293	6.98	2.1493	<.000000000001	0.225424
NR1I3	7.4009	5.2469	2.154	<.000000000001	0.224686
CFHR5	9.5932	7.437	2.1562	<.000000000001	0.22435
HPR	8.6421	6.4842	2.1579	<.000000000001	0.224084
SLC38A4	9.6013	7.3985	2.2028	<.000000000001	0.217214
LOC1238	9.2584	7.0473	2.2111	<.000000000001	0.215967
SERPINC	12.0084	9.7902	2.2182	<.000000000001	0.214904
ADH1A	8.6332	6.3892	2.2439	<.000000000001	0.211108
HAO2	7.2876	5.0406	2.247	<.000000000001	0.210657
GYS2	7.329	5.0414	2.2876	<.000000000001	0.204811
F9	10.4682	8.1742	2.2939	<.000000000001	0.203919
OTC	8.9016	6.5516	2.35	<.000000000001	0.196141
SLC27A5	8.5394	6.1844	2.3549	<.000000000001	0.195476
HRG	11.8002	9.4182	2.3819	<.000000000001	0.19185
AFM	8.0948	5.6992	2.3956	<.000000000001	0.190039
G6PC	9.4352	7.0299	2.4053	<.000000000001	0.188776
SULT2A1	9.7853	7.3739	2.4114	<.000000000001	0.187978
CFHR4	9.6943	7.259	2.4353	<.000000000001	0.184891
AGXT2L1	8.7242	6.2738	2.4504	<.000000000001	0.182957
LECT2	10.2415	7.7405	2.5011	<.000000000001	0.176646
APOC4	9.5832	7.0701	2.5131	<.000000000001	0.175178
HSD11B1	8.9658	6.434	2.5318	<.000000000001	0.172921
BHMT	10.1748	7.6335	2.5413	<.000000000001	0.171787
CYP7A1	7.0501	4.492	2.5581	<.000000000001	0.169802
SPP2	9.0429	6.4845	2.5585	<.000000000001	0.169757
AQP9	9.5737	6.9555	2.6182	<.000000000001	0.162873
ALDOB	11.4545	8.8085	2.646	<.000000000001	0.159766
ADH1B	10.9013	8.2032	2.6981	<.000000000001	0.1541
SDS	8.2436	5.4992	2.7444	<.000000000001	0.149232
PCK1	10.6419	7.8861	2.7558	<.000000000001	0.148052
GNMT	7.7449	4.9787	2.7662	<.000000000001	0.146992
HSD17B6	10.7484	7.9624	2.786	<.000000000001	0.14499
CPS1	11.4923	8.6654	2.8269	<.000000000001	0.140934
HPD	9.8897	6.9539	2.9358	<.000000000001	0.130687
SLC10A1	9.6857	6.3824	3.3033	<.000000000001	0.1013
